# Supplementary material for: MinLinMo: a minimalist approach to variable selection and linear model prediction
Source: BMC Bioinformatics. 2024 Dec 18;25:380. doi: 10.1186/s12859-024-06000-4 (PMC11654326; doi:10.1186/s12859-024-06000-4)
Supplement: Supplementary file 2 — Additional file 2: Statistical results from model comparisons in Excel format [file 12859_2024_6000_MOESM2_ESM.xlsx]

## Sheet: Age predictors
Explained variance of given age regressed on predicted model as stated
Method	R2
MinLinMo	0.89
Lasso 1SE	0.93
Lasso Min	0.94
Hannum	0.88
Horvath	0.87
Skin and Blood	0.93
Bootstrapped variance tests based on Fisher’s F test on residuals from regressions of given- on predicted age.
Method 1 vs	Method 2	(mean) F statistic, 676 DoF	P
MinLinMo	Hannum	F=0.979	P=0.90
MinLinMo	Horvath	F=0.89	P=0.54
Hannum	Horvath	F=0.91	P=0.67
Skin and Blood	Hannum	F=0.612	P<0.001
Skin and Blood	Horvath	F=0.554	P<0.001
Lasso Min	MinLinMo	F=0.512	P<0.001
Lasso 1SE	MinLinMo	F=0.581	P<0.001
Skin and Blood	MinLinMo	F=0.626	P<0.001
Lasso Min	Skin and blood	F=0.882	P=0.5
Lasso 1SE	Skin and blood	F=0.934	P=0.85
Lasso 1SE	Lasso Min	F=1.13	P=0.54
Lasso Min	Hannum	F=0.504	P<0.001
Lasso Min	Horvath	F=0.455	P<0.001
Lasso 1SE	Hannum	F=0.568	P<0.001
Lasso 1SE	Horvath	F=0.518	P<0.001
FCC	MinLinMo	F=1.210	P=0.14
FCC regression model
Predictor		Model total R2	Only predictor R2
cg16867657 (ELOVL2)		0.76	0.76
cg08097417 (KLF14)		0.82	0.59
cg17621438 (RNF180)		0.85	0.33
cg14947101 (DYTN)		0.87	0.38

## Sheet: GA predictors
Explained variance of given gestational age regressed on predicted model as stated
Method	R2
MinLinMo	0.63
Lasso 1SE	0.73
Lasso Min	0.76
Stability selection	0.62
Bootstrap based variance tests based on Fisher’s F test on residuals from regressions of gestational age on given method predicted.
Method 1 vs	Method 2	mean F statistic, 436 DoF	P
Stability selection	MinLinMo	F=1.029	P=0.95
Lasso 1SE	Lasso Min	F=1.096	P=0.97
Lasso 1SE	MinLinMo	F=0.725	P=0.004
Lasso 1SE	Stability selection	F=0.707	P<0.001
Lasso Min	Stability selection	F=0.645	P<0.001
Lasso Min	MinLinMo	F=0.663	P<0.001
ECC	MinLinMo	F=1.042	P=0.99
ECC regression model
Predictor		Model total R2	Only predictor R2
cg04347477 (NCOR2)		0.34	0.34
cg12434132 (EFR3B)		0.43	0.35
cg21180953 (SETBP1)		0.48	0.25
cg18183624 (IGF2BP1)		0.52	0.2
cg16364693 (SRC)		0.57	0.24
cg07904475 (LRBA)		0.59	0.14
cg22324029 (HLA-DMB)		0.6	0.06
cg21048168 (ATP6V0A4)		0.62	0.06

## Sheet: BW predictors
Explained variance of given brith weight regressed on predicted model as stated
Method	R2
MinLinMo	0.41
Lasso 1SE	0.46
Lasso Min	0.47
Bootstrapped variance tests based on Fisher’s F test on residuals from regressions of birth weight on given method predicted.
Method 1 vs	Method 2	mean F statistic, 436 DoF	P
Lasso Min	MinLinMo	F=0.894	P=0.9
Lasso 1SE	MinLinMo	F=0.923	P=0.99
Lasso 1SE	Lasso Min	F=1.033	P=0.99
Reduced birth weight model	MinLinMo	F=1.011	P=0.99
Reduced birth weight model
Predictor		Model total R2	Only predictor R2
Gestational age		0.32	0.32
cg17375724 (NEDDL4)		0.34	0.07
cg11605821 (LOC400867)		0.36	0.04
cg16775629 (FOXO3)		0.4	0
