# Supplementary material for: MinLinMo: a minimalist approach to variable selection and linear model prediction
Source: BMC Bioinformatics. 2024 Dec 18;25:380. doi: 10.1186/s12859-024-06000-4 (PMC11654326; doi:10.1186/s12859-024-06000-4)
Supplement: Supplementary file 4 — Additional file 4: Predictors/CpGs selected available on test dataset as well as estimated coefficients and corresponding information for MinLinMo and Elastic Net adult age models in Excel format [file 12859_2024_6000_MOESM4_ESM.xlsx]

## Sheet: MinLinMo
Illumina ID	Probe type	Chromosome	Strand	RefGene Group	Genetic region	Regulatory region	Methyl27	Methyl450	Gene	Model estimates
Intercept	NA	NA	NA	NA	NA	NA	NA	NA	NA	14679.8
cg16867657	I	6	F	TSS1500	Island	Unclassified_Cell_type_specific	NA	TRUE	ELOVL2	10628.3
cg08097417	II	7	R	TSS1500	Island	Unclassified	NA	TRUE	KLF14	13081.1
cg26079664	I	3	R	TSS200;TSS200	Island	Unclassified_Cell_type_specific	NA	NA	GRM2	1846.74
cg22454769	I	2	R	TSS200;TSS200;5'UTR;TSS200	Island	Unclassified_Cell_type_specific	NA	TRUE	FHL2	4040.25
cg13108341	II	17	R	Body			NA	NA	DNAH9	-1331.82
cg26947034	II	7	F			Unclassified	NA	NA	NA	-2737.7
cg10501210	I	1	F				NA	TRUE	NA	-6329.1
cg14947101	II	2	R	Body			NA	NA	DYTN	-6311.14
cg03545227	II	2	F	Body	Island	Unclassified_Cell_type_specific	NA	TRUE	PTPRN	8258.36
cg01620164	I	2	R	Body	N_Shelf		NA	TRUE	FIGN	-1676.14
cg17621438	II	5	F	TSS1500;TSS1500	N_Shore		NA	TRUE	RNF180	-4210.79
cg10461390	II	4	F	Body;Body			NA	NA	LRBA	1961.93
cg25975961	II	7	R				NA	NA	NA	7144.62
cg01135380	II	19	R		N_Shore		NA	NA	NA	-5663.38
cg10380546	II	11	F	Body;Body	N_Shore		NA	NA	AP2A2	3654

## Sheet: Hannum
Illumina ID	Probe type	Chromosome	Strand	RefGene Group	Genetic region	Regulatory region	Methyl27	Methyl450	Gene	Model estimates
Intercept										0
cg20822990	II	1	R	TSS1500;TSS1500;TSS1500	S_Shore	Promoter_Associated	NA	TRUE	ATP13A2	-15.7
cg22512670	II	1	R	TSS1500	N_Shore	Promoter_Associated	NA	TRUE	RPS6KA1	1.05
cg25410668	II	1	R	TSS1500	S_Shore	NonGene_Associated	NA	TRUE	RPA2	3.87
cg04400972	I	1	R	TSS1500;TSS1500	Island	Promoter_Associated	NA	TRUE	TRIM45	9.62
cg16054275	II	1	F	TSS1500		Unclassified_Cell_type_specific	NA	TRUE	F5	-11.1
cg10501210	I	1	F				NA	TRUE	NA	-6.46
cg09809672	II	1	R	TSS1500;5'UTR;1stExon	N_Shore		TRUE	TRUE	EDARADD	-0.74
ch.2.30415474F	II	2	F				NA	TRUE	NA	5.79
cg22158769	I	2	F	TSS200;Body	Island	Unclassified	NA	TRUE	LOC375196	-2.06
cg06639320	II	2	R	TSS200;TSS200;5'UTR;TSS200	Island	Unclassified_Cell_type_specific	NA	TRUE	FHL2	8.95
cg22454769	I	2	R	TSS200;TSS200;5'UTR;TSS200	Island	Unclassified_Cell_type_specific	NA	TRUE	FHL2	4.85
cg23606718	I	2	F	5'UTR;5'UTR;1stExon;1stExon;5'UTR;5'UTR	Island	Unclassified_Cell_type_specific	NA	TRUE	FAM123C	8.35
cg22016779	II	2	R	Body		Unclassified_Cell_type_specific	NA	TRUE	DNER	1.79
cg04474832	II	3	F	1stExon;Body;5'UTR;TSS1500;1stExon;5'UTR	N_Shore	Promoter_Associated	TRUE	TRUE	ABHD14B	-7.1
cg03607117	II	3	F	TSS1500;TSS1500;TSS1500	Island		NA	TRUE	SFMBT1	10.7
cg07553761	I	3	F	TSS1500	Island	Promoter_Associated	NA	TRUE	TRIM59	3.72
cg00481951	II	3	R	Body	N_Shore		NA	TRUE	SST	-2.72
cg25478614	II	3	R	Body	N_Shore		NA	TRUE	SST	4.01
cg02650266	I	4	F		Island	Unclassified_Cell_type_specific	NA	TRUE	NA	10.2
cg08234504	II	5	F		N_Shelf	Unclassified	NA	TRUE	NA	-3.16
cg23500537	II	5	R				NA	TRUE	NA	5.67
cg20052760	II	6	F			Unclassified	NA	TRUE	NA	-12.6
cg16867657	I	6	F	TSS1500	Island	Unclassified_Cell_type_specific	NA	TRUE	ELOVL2	10.8
cg22736354	II	6	F	1stExon	Island	Promoter_Associated	TRUE	TRUE	NHLRC1	4.42
cg06493994	II	6	R	1stExon;5'UTR	Island	Unclassified_Cell_type_specific	TRUE	TRUE	SCGN	9.42
cg06685111	II	6	R	TSS1500;5'UTR;5'UTR;TSS1500;1stExon	S_Shore		NA	TRUE	HCG18	-13.1
cg00486113	II	6	F	Body;3'UTR		Unclassified	NA	TRUE	PSORS1C1	-10.7
cg20426994	I	7	R	1stExon	Island		NA	TRUE	KLF14	19.1
cg08097417	II	7	R	TSS1500	Island	Unclassified	NA	TRUE	KLF14	27.3
cg07955995	I	7	R	TSS1500	Island	Unclassified	NA	TRUE	KLF14	13.7
cg22285878	I	7	R	TSS1500	Island	Unclassified	NA	TRUE	KLF14	-20.7
cg03473532	II	7	R	Body	N_Shelf	Unclassified_Cell_type_specific	NA	TRUE	MKLN1	-3.31
cg08540945	I	7	F		Island	Unclassified	NA	TRUE	NA	9.41
cg16419235	I	8	R	TSS1500	Island	Unclassified_Cell_type_specific	NA	TRUE	PENK	-1.6
cg07583137	II	8	R	TSS1500	N_Shore		NA	TRUE	CHMP4C	3.03
cg22796704	II	10	F	Body	N_Shore		NA	TRUE	ARHGAP22	-10.6
cg19935065	II	10	F	TSS1500;TSS1500			NA	TRUE	DNTT	13.4
cg23091758	I	11	R	TSS200	Island		NA	TRUE	NRIP3	-0.392
cg23744638	I	11	R		N_Shore		NA	TRUE	NA	0.0859
cg04940570	I	11	R	5'UTR	Island	Unclassified_Cell_type_specific	NA	TRUE	TEAD1	11.6
cg11067179	II	11	F	1stExon	N_Shore		NA	TRUE	CD248	14.7
cg22213242	I	11	R	1stExon	Island		NA	TRUE	CD248	23.7
cg06419846	I	11	F	1stExon	Island		NA	TRUE	CD248	13.4
cg02046143	I	11	F	Body	N_Shelf	Promoter_Associated	NA	TRUE	IGSF9B	-10.2
cg00748589	II	12	R		Island	Unclassified	NA	TRUE	NA	8.21
cg19722847	II	12	F	TSS1500	S_Shore		TRUE	TRUE	IPO8	-5.66
cg01528542	II	12	F		N_Shelf		NA	TRUE	NA	-2.98
cg03032497	II	14	R		N_Shore		NA	TRUE	NA	8.4
cg04875128	I	15	R	Body	Island		NA	TRUE	OTUD7A	-4.37
cg21296230	II	15	R	5'UTR	Island		TRUE	TRUE	GREM1	8.39
cg03399905	II	15	R	5'UTR	Island		NA	TRUE	ANKRD34C	28
cg04416734	I	16	R	TSS1500;TSS1500;5'UTR	N_Shore		NA	TRUE	ALDOA	11.9
cg07082267	II	16	R				NA	TRUE	NA	2.87
cg14692377	I	17	R	1stExon;5'UTR	Island	Unclassified_Cell_type_specific	NA	TRUE	SLC6A4	19.1
cg06874016	II	17	F	3'UTR;3'UTR;3'UTR;3'UTR;3'UTR		Gene_Associated	NA	TRUE	NKIRAS2	-4.37
cg02867102	II	17	F			Unclassified	NA	TRUE	NA	-12.5
cg19283806	I	18	F	5'UTR		Unclassified_Cell_type_specific	NA	TRUE	CCDC102B	-4.29
cg14556683	I	19	R	1stExon;Body	Island	Unclassified_Cell_type_specific	NA	TRUE	EPHX3	-4.04
cg07547549	II	20	R	Body;Body	Island	Unclassified_Cell_type_specific	NA	TRUE	SLC12A5	3.11
cg05442902	II	22	R	TSS1500;TSS1500;TSS1500	S_Shore	Promoter_Associated	TRUE	TRUE	MGC16703	-22.7
cg08415592	II	22	R	TSS200;TSS200;TSS200;TSS200		Unclassified	NA	TRUE	APOL1	-6.92

## Sheet: Horvath pan-tissue
Illumina ID	Probe type	Chromosome	Strand	RefGene Group	Genetic region	Regulatory region	Methyl27	Methyl450	Gene	Model estimates
Intercept										0.695507
cg00075967	II	15	F	5'UTR;5'UTR;1stExon;5'UTR;TSS200;5'UTR			TRUE	TRUE	STRA6	0.129337
cg00374717	II	17	F	5'UTR			TRUE	TRUE	ARSG	0.00501786
cg00864867	II	12	F	TSS1500	S_Shore		TRUE	TRUE	PAWR	1.59976
cg01027739	II	9	R	TSS1500;TSS1500	N_Shore	Promoter_Associated	TRUE	TRUE	DOLPP1	0.102863
cg01353448	II	7	F	5'UTR;1stExon;5'UTR;1stExon			TRUE	TRUE	C7orf16	0.23856
cg01584473	II	7	R	5'UTR;1stExon			TRUE	TRUE	MUC17	0.0886284
cg01644850	II	19	R	TSS200	N_Shore	Unclassified	TRUE	TRUE	ZNF551	0.159949
cg01656216	II	10	F	5'UTR;5'UTR;5'UTR;5'UTR;5'UTR;5'UTR;5'UTR;Body			TRUE	TRUE	ZNF438	0.0428055
cg01873645	II	9	F	TSS1500;TSS1500;5'UTR;1stExon	Island	Promoter_Associated	TRUE	TRUE	FAM108B1	-0.604056
cg02085507	I	19	R	TSS1500	N_Shore		TRUE	TRUE	TRIP10	0.00612755
cg02154074	II	2	F	TSS1500;TSS1500;Body	Island		TRUE	TRUE	HTRA2	0.044757
cg02217159	II	6	F	TSS1500	S_Shore		TRUE	TRUE	KHDRBS2	-0.0865126
cg02331561	I	16	F	Body;TSS1500	Island	Promoter_Associated	TRUE	TRUE	ABCA17P	0.126929
cg02332492	II	9	R	Body	S_Shore		TRUE	TRUE	C8G	0.0627713
cg02364642	II	12	R	1stExon;Body	S_Shore	Unclassified_Cell_type_specific	TRUE	TRUE	GEFT	-0.0242703
cg02388150	II	8	R	Body	N_Shore		TRUE	TRUE	SFRP1	0.425971
cg02479575	I	19	F	TSS1500;Body		Unclassified_Cell_type_specific	TRUE	TRUE	MIR7-3	1.87545
cg02489552	II	19	F	TSS200	N_Shore		TRUE	TRUE	CCDC105	0.0737414
cg02580606	II	17	F	TSS1500			TRUE	TRUE	KRT33B	0.349274
cg02827112	II	4	F	5'UTR;5'UTR;5'UTR	S_Shore		TRUE	TRUE	SMARCAD1	0.0506461
cg03103192	II	4	F	TSS1500	N_Shore		TRUE	TRUE	SPATA18	0.0235363
cg03167275	II	21	F	Body	Island		TRUE	TRUE	CXADR	-0.551041
cg03270204	II	6	R	TSS1500;TSS1500	N_Shore		TRUE	TRUE	DDR1	0.0135447
cg03565323	II	17	F	TSS1500	S_Shore	Promoter_Associated	TRUE	TRUE	ZNF287	-0.207653
cg03588357	II	14	R	1stExon;5'UTR	Island	Promoter_Associated	TRUE	TRUE	GPR68	-0.858843
cg03760483	II	17	R	TSS200	Island		TRUE	TRUE	ALOX12	0.0149464
cg04084157	II	7	F	TSS200	Island	Unclassified	TRUE	TRUE	VGF	1.03414
cg04126866	II	10	R	TSS1500			TRUE	TRUE	C10orf99	0.0793746
cg04528819	II	7	R	1stExon	Island		TRUE	TRUE	KLF14	0.771798
cg04836038	II	13	R	TSS1500;TSS1500	Island	Promoter_Associated	TRUE	TRUE	DOCK9	0.440056
cg05250458	II	19	R	TSS200	N_Shore		TRUE	TRUE	ZNF177	0.0872956
cg05294243	II	19	F	TSS1500	S_Shore	Unclassified_Cell_type_specific	TRUE	TRUE	KLK13	0.118518
cg05365729	II	8	R	TSS1500	S_Shore		TRUE	TRUE	LOXL2	0.0529401
cg05675373	I	1	F	1stExon;1stExon;1stExon	Island		TRUE	TRUE	KCNC4	0.346356
cg05755779	II	8	R	1stExon			TRUE	TRUE	COLEC10	0.0602151
cg05921699	II	19	R	TSS1500;TSS1500			TRUE	TRUE	CD79A	0.018065
cg05960024	II	4	R	5'UTR			TRUE	TRUE	CLOCK	0.0810299
cg06121469	II	15	R	TSS1500;TSS1500	S_Shore	Promoter_Associated	TRUE	TRUE	SPG11	0.0270246
cg06144905	II	17	F	TSS200			TRUE	TRUE	PIPOX	0.597211
cg06361108	II	16	F	TSS1500	Island		TRUE	TRUE	CCNF	0.433158
cg06462291	II	12	R	TSS1500	S_Shore	Promoter_Associated	TRUE	TRUE	NT5DC3	0.015759
cg06493994	II	6	R	1stExon;5'UTR	Island	Unclassified_Cell_type_specific	TRUE	TRUE	SCGN	1.85801
cg06557358	II	17	F	TSS1500;TSS1500	Island	Unclassified_Cell_type_specific	TRUE	TRUE	TMEM132E	-0.141331
cg06738602	II	14	R	TSS1500	N_Shore	Promoter_Associated	TRUE	TRUE	PTGER2	-0.151675
cg06810647	II	16	F	Body	Island		TRUE	TRUE	CRAMP1L	0.374888
cg06952310	II	19	F	Body			TRUE	TRUE	NCAN	0.0917607
cg06993413	II	15	F	TSS200;TSS200;TSS1500;TSS200	S_Shore	Promoter_Associated	TRUE	TRUE	DPP8	1.50318
cg07285276	II	9	R	TSS200			TRUE	TRUE	RAPGEF1	0.192243
cg07291563	II	19	R	1stExon	Island	Promoter_Associated	TRUE	TRUE	GRWD1	0.04164
cg07337598	II	1	F	TSS1500			TRUE	TRUE	ANXA9	0.0882269
cg07455279	II	19	R	TSS1500	N_Shore		TRUE	TRUE	NDUFA3	0.00563226
cg07595943	I	16	F	1stExon;1stExon	Island		TRUE	TRUE	ADAD2	0.0511781
cg08030082	II	2	F	TSS1500;TSS1500	Island	Unclassified_Cell_type_specific	TRUE	TRUE	POMC	0.0128303
cg08090772	II	8	R	TSS200	Island	Promoter_Associated	TRUE	TRUE	ADHFE1	-0.341458
cg08124722	II	17	F	Body			TRUE	TRUE	CCL7	0.0084849
cg08251036	II	2	R				TRUE	TRUE	NA	0.0686349
cg08370996	II	15	R	TSS200;Body	Island	NonGene_Associated_Cell_type_specific	TRUE	TRUE	NR2F2	0.812908
cg08413469	II	1	R	TSS200;TSS200	Island	Promoter_Associated	TRUE	TRUE	DEPDC1	0.140511
cg08434234	I	7	F	Body	Island	Unclassified_Cell_type_specific	TRUE	TRUE	DGKI	-0.211774
cg08771731	II	5	R	Body;TSS1500	N_Shore	Unclassified	TRUE	TRUE	LOC285696	0.103387
cg08965235	II	11	F	1stExon;1stExon;1stExon;5'UTR	Island	Unclassified	TRUE	TRUE	LTBP3	-0.220131
cg09118625	II	1	R	Body	Island		TRUE	TRUE	DIRAS3	0.307808
cg09191327	II	9	F	1stExon	Island		TRUE	TRUE	PRDM12	-0.278394
cg09418283	I	12	R	1stExon;5'UTR	Island		TRUE	TRUE	PAWR	0.0275029
cg09509673	II	17	F	Body;TSS1500	N_Shore	Promoter_Associated	TRUE	TRUE	CCR10	0.0137452
cg09885951	II	1	R	TSS200	Island	Promoter_Associated	TRUE	TRUE	CENPF	0.0952375
cg10281002	II	12	R	TSS200;TSS200	Island		TRUE	TRUE	TBX5	0.468417
cg10376763	II	2	R	3'UTR			TRUE	TRUE	TNP1	-0.115358
cg10377274	II	11	F	Body			TRUE	TRUE	PATE1	0.0571391
cg10486998	II	18	F	TSS1500	Island		TRUE	TRUE	GALR1	-0.389336
cg10523019	II	2	F	TSS1500;TSS1500	Island	Promoter_Associated	TRUE	TRUE	RHBDD1	0.514647
cg10920957	II	16	F	TSS1500	N_Shore		TRUE	TRUE	JPH3	-0.399904
cg11932564	I	22	F	Body	Island	Unclassified	TRUE	TRUE	TNFRSF13C	0.700001
cg12351433	II	2	F	TSS200	Island		TRUE	TRUE	LHCGR	0.0792792
cg12373771	II	22	R	1stExon;5'UTR	Island		TRUE	TRUE	CECR6	0.533302
cg12768605	II	19	R	TSS200	Island	Unclassified	TRUE	TRUE	LYPD5	-0.188561
cg12830694	II	19	R	TSS1500	S_Shore	Unclassified	TRUE	TRUE	PPP1R14A	0.339727
cg12946225	II	19	R	Body	Island		TRUE	TRUE	HMG20B	0.133613
cg13038560	II	2	F	Body;Body;TSS1500	N_Shore		TRUE	TRUE	C2orf60	0.261381
cg13216057	II	11	F	TSS200;TSS1500;5'UTR	Island	Unclassified_Cell_type_specific	TRUE	TRUE	DKK3	-0.138857
cg13319175	II	1	F	Body			TRUE	TRUE	CAPZB	0.0138482
cg13460409	II	21	R	Body	S_Shore	Unclassified_Cell_type_specific	TRUE	TRUE	DSCR6	0.412023
cg13836627	II	15	R	Body;Body	Island		TRUE	TRUE	TJP1	0.0299837
cg13854874	II	21	R	TSS200	Island		TRUE	TRUE	CHAF1B	0.0496133
cg13899108	II	19	F	5'UTR	S_Shore	Unclassified	TRUE	TRUE	PDE4C	0.0336517
cg13975369	II	7	R	Body	Island	Promoter_Associated	TRUE	TRUE	TSGA14	0.378716
cg14258236	II	6	F	1stExon			TRUE	TRUE	OR5V1	0.0868975
cg14308452	II	19	R	Body;1stExon	N_Shore		TRUE	TRUE	PRR22	0.00314204
cg14424579	II	2	R	TSS200;TSS200	Island	Promoter_Associated	TRUE	TRUE	AGBL5	3.06747
cg14501253	II	8	R	5'UTR	Island	Unclassified_Cell_type_specific	TRUE	TRUE	C8orf79	-0.0669222
cg14658362	II	8	R	TSS1500;TSS1500;TSS1500;TSS1500	Island		TRUE	TRUE	RBPMS	-0.168604
cg14723032	II	17	R	TSS1500;TSS1500	S_Shore		TRUE	TRUE	PITPNM3	0.000900283
cg14894144	II	18	F	Body;Body	S_Shore		TRUE	TRUE	LAMA3	0.0533774
cg14992253	II	1	F	TSS1500;Body	Island	Promoter_Associated	TRUE	TRUE	EIF3I	0.0358242
cg15341340	II	19	F	5'UTR;1stExon	Island	Unclassified	TRUE	TRUE	DNASE2	-0.468758
cg15381769	II	6	F	TSS200;TSS200	Island	Unclassified	TRUE	TRUE	PTPRK	-0.119627
cg15547534	II	7	R	TSS1500	S_Shore	Promoter_Associated	TRUE	TRUE	C7orf47	0.382898
cg15661409	II	14	F	TSS1500			TRUE	TRUE	C14orf105	0.0437449
cg15974053	II	19	R	5'UTR;1stExon	N_Shore		TRUE	TRUE	HSD17B14	-0.00948655
cg15988232	II	3	F	TSS1500	Island		TRUE	TRUE	CSPG5	0.0363248
cg16150435	II	6	R	TSS200			TRUE	TRUE	C6orf15	0.0174954
cg16241714	I	8	R	1stExon	Island		TRUE	TRUE	CEBPD	2.5519
cg16547529	II	11	F	Body	N_Shore	Promoter_Associated_Cell_type_specific	TRUE	TRUE	KLHL35	0.167494
cg16579101	II	12	F	5'UTR;5'UTR	Island	Promoter_Associated	TRUE	TRUE	NOP2	-0.0960677
cg17063929	II	11	R	5'UTR;TSS200;TSS200;TSS200	S_Shore		TRUE	TRUE	NOX4	-0.00198556
cg17285325	I	22	F	1stExon;5'UTR;1stExon;5'UTR;TSS200	Island	Promoter_Associated	TRUE	TRUE	TYMP	0.137316
cg17655614	II	16	R	TSS1500	N_Shore		TRUE	TRUE	CDH1	0.156624
cg17729667	II	20	R	TSS1500	Island	Unclassified_Cell_type_specific	TRUE	TRUE	NINL	0.14683
cg17853587	II	4	F	TSS1500	N_Shore		TRUE	TRUE	NDST3	-0.0229927
cg17960516	II	4	F	TSS200;TSS200	Island	Unclassified_Cell_type_specific	TRUE	TRUE	DOK7	0.0666205
cg18055007	I	6	F	TSS200	Island	Promoter_Associated	TRUE	TRUE	DDAH2	0.0379154
cg18180783	II	10	F	TSS1500			TRUE	TRUE	MYOZ1	0.121874
cg18440048	II	22	F	TSS1500	S_Shore	Promoter_Associated	TRUE	TRUE	ZNF70	0.35637
cg18573383	II	12	R	1stExon;1stExon;5'UTR;5'UTR;1stExon;5'UTR	S_Shore		TRUE	TRUE	KCNC2	0.554266
cg18983672	II	1	R	TSS1500	N_Shore		TRUE	TRUE	FOXE3	0.201888
cg18984151	II	3	F	TSS1500	S_Shore	Promoter_Associated	TRUE	TRUE	C3orf75	0.31501
cg19008809	II	3	F	TSS1500;TSS1500;TSS1500	Island	Promoter_Associated	TRUE	TRUE	SFMBT1	0.59093
cg19305227	II	15	F	TSS200			TRUE	TRUE	SLC28A2	0.0192597
cg19346193	II	10	R	Body;Body;TSS1500;Body	S_Shore		TRUE	TRUE	BCCIP	0.149636
cg19478743	II	17	F	TSS1500;1stExon;1stExon;TSS1500	Island		TRUE	TRUE	ZMYND15	0.122669
cg19692710	II	11	R	1stExon;5'UTR		Unclassified	TRUE	TRUE	DNAJB13	0.0213625
cg20295671	I	22	R	TSS1500	Island	Promoter_Associated	TRUE	TRUE	YPEL1	-0.0280082
cg20305610	II	4	R	5'UTR;Body;5'UTR;5'UTR;5'UTR	Island	Promoter_Associated	TRUE	TRUE	PDLIM5	-0.16436
cg20524216	II	3	R	5'UTR;1stExon	Island	Promoter_Associated	TRUE	TRUE	C3orf75	-0.389841
cg20692569	II	7	F	1stExon	Island	Unclassified	TRUE	TRUE	FZD9	0.744776
cg20761322	II	15	R	1stExon;5'UTR	N_Shore	Promoter_Associated	TRUE	TRUE	CIB2	0.116738
cg20795863	II	2	R	TSS1500			TRUE	TRUE	NEU2	0.0942755
cg20828084	II	15	R	TSS1500	N_Shore	Unclassified_Cell_type_specific	TRUE	TRUE	KIAA1199	0.144462
cg20914508	II	3	F	1stExon;5'UTR;5'UTR;1stExon			TRUE	TRUE	GAP43	-0.00360198
cg20947775	II	4	R	TSS1500;TSS1500	Island	Unclassified	TRUE	TRUE	SCD5	-0.216873
cg20999813	II	16	R	Body	Island	Promoter_Associated	TRUE	TRUE	USP10	-0.387629
cg21096399	II	11	F	TSS1500	S_Shore		TRUE	TRUE	MCAM	0.119679
cg21378206	II	2	R	Body;Body			TRUE	TRUE	IL1F5	0.195972
cg21460081	I	17	F	TSS1500	S_Shore	Unclassified	TRUE	TRUE	HOXB4	-0.150207
cg21801378	I	15	R	1stExon	Island	Promoter_Associated	TRUE	TRUE	BRUNOL6	0.205911
cg21870884	II	1	R	1stExon	Island		TRUE	TRUE	GPR25	0.135875
cg22006386	II	19	F	5'UTR	S_Shore	Promoter_Associated	TRUE	TRUE	CATSPERG	0.027954
cg22289837	II	8	R	TSS1500	N_Shore		TRUE	TRUE	CA3	-0.0576049
cg22432269	II	15	F	5'UTR;1stExon	Island		TRUE	TRUE	CYFIP1	-0.0475209
cg22449114	II	20	R	Body	Island		TRUE	TRUE	TCF15	0.00955691
cg22679120	II	7	F	Body	N_Shore	Promoter_Associated	TRUE	TRUE	SNX8	0.00832141
cg22736354	II	6	F	1stExon	Island	Promoter_Associated	TRUE	TRUE	NHLRC1	1.71851
cg22809047	II	2	F	TSS1500;TSS1500;TSS1500	Island		TRUE	TRUE	RPL31	0.160174
cg22901840	II	1	R	Body	Island		TRUE	TRUE	DIRAS3	0.078585
cg23517605	II	6	F	TSS1500	Island	Unclassified	TRUE	TRUE	TUBB2B	0.128378
cg23662675	II	20	F	TSS200;TSS200;TSS200		Promoter_Associated	TRUE	TRUE	ZMYND8	0.600765
cg23941599	II	5	F	TSS1500	S_Shore	Unclassified	TRUE	TRUE	FEM1C	0.2665
cg24116886	II	20	R	TSS1500			TRUE	TRUE	DEFB127	0.187704
cg24126851	II	11	F	TSS1500	S_Shore		TRUE	TRUE	DCHS1	0.000792206
cg24254120	II	13	F	Body;Body	S_Shore	Promoter_Associated	TRUE	TRUE	RFC3	0.372918
cg24262469	II	3	F	TSS1500;Body	N_Shore	Promoter_Associated	TRUE	TRUE	TIPARP	0.152852
cg24450312	I	1	F	1stExon;1stExon	Island		TRUE	TRUE	RASSF5	-0.00150883
cg24580001	II	11	F	TSS1500	N_Shelf		TRUE	TRUE	CCDC88B	0.33964
cg24834740	II	20	R	5'UTR	Island	Promoter_Associated	TRUE	TRUE	PPP1R16B	-0.0870065
cg25070637	II	8	R	TSS200	Island		TRUE	TRUE	SDC2	-0.279922
cg25148589	II	4	F	1stExon;5'UTR;5'UTR;1stExon;5'UTR	N_Shore		TRUE	TRUE	GRIA2	0.179969
cg25505610	II	11	R	TSS1500	Island	Promoter_Associated	TRUE	TRUE	EIF3M	1.50223
cg25552492	II	8	R	1stExon	N_Shore	Promoter_Associated_Cell_type_specific	TRUE	TRUE	LGI3	-0.17603
cg25683012	II	12	F	1stExon;5'UTR	S_Shore	Promoter_Associated	TRUE	TRUE	BAZ2A	-1.39202
cg25781123	II	3	R	TSS200;TSS200	N_Shore	Promoter_Associated	TRUE	TRUE	THUMPD3	0.0199747
cg26003813	II	16	F	TSS1500	N_Shore	Promoter_Associated	TRUE	TRUE	PLK1	-0.192766
cg26005082	II	19	R	TSS1500;Body		Unclassified_Cell_type_specific	TRUE	TRUE	MIR7-3	0.283314
cg26045434	II	8	R	5'UTR;5'UTR	Island	Unclassified_Cell_type_specific	TRUE	TRUE	HR	-0.296285
cg26297688	II	12	F	TSS1500	N_Shore		TRUE	TRUE	C12orf23	0.959652
cg26372517	II	1	F	5'UTR;1stExon	Island	Unclassified_Cell_type_specific	TRUE	TRUE	TFAP2E	0.126026
cg26453588	II	22	F	TSS1500	Island		TRUE	TRUE	BIK	0.127052
cg26620959	II	6	F	1stExon;TSS1500;5'UTR	S_Shore		TRUE	TRUE	SYNE1	-0.0407431
cg26842024	II	19	R	Body	Island		TRUE	TRUE	KLF2	0.358162
cg26845300	I	6	R	TSS1500	Island		TRUE	TRUE	SNX9	0.254089
cg27092035	II	5	R	Body	Island	Unclassified	TRUE	TRUE	ARL10	-0.0557685
cg27169020	II	15	R	TSS1500	S_Shore		TRUE	TRUE	BNC1	0.0872869
cg27377450	II	19	R				TRUE	TRUE	NA	0.0924409
cg27413543	II	4	F	5'UTR;5'UTR;5'UTR;5'UTR;5'UTR	Island	Promoter_Associated	TRUE	TRUE	SEC31A	-0.261275
cg27494383	II	15	F	1stExon;1stExon;1stExon	S_Shore		TRUE	TRUE	LTK	0.0645966
cg00091693	II	17	R	TSS200		Unclassified_Cell_type_specific	TRUE	TRUE	KRT20	-0.00200849
cg00168942	II	10	R	1stExon;5'UTR	N_Shelf		TRUE	TRUE	GJD4	-0.111945
cg00431549	II	12	R	TSS200			TRUE	TRUE	MGP	-0.1362
cg00436603	II	10	F	TSS200	N_Shore		TRUE	TRUE	CYP2E1	0.000265206
cg01027805	II	14	F	5'UTR;TSS1500;5'UTR;TSS200	S_Shore	Promoter_Associated_Cell_type_specific	TRUE	TRUE	ZNF219	-0.167673
cg01262913	II	21	F	TSS1500		Unclassified_Cell_type_specific	TRUE	TRUE	DSCR9	-0.0335812
cg01407797	II	22	F	TSS200	N_Shore	Promoter_Associated	TRUE	TRUE	CCDC117	-0.379167
cg01459453	II	1	R	Body			TRUE	TRUE	SELP	-0.345952
cg01511567	II	11	F	TSS1500	S_Shore	Promoter_Associated	TRUE	TRUE	SSRP1	-0.686112
cg01560871	II	10	F	TSS1500			TRUE	TRUE	C10orf27	-0.0369107
cg01570885	II	6	R	TSS1500	Island	Promoter_Associated	TRUE	TRUE	FAM50B	-0.0312583
cg01820374	II	12	R	Body	N_Shore	Unclassified	TRUE	TRUE	LAG3	-0.271122
cg02047577	I	20	R	Body;1stExon	Island	Promoter_Associated	TRUE	TRUE	UCKL1AS	-0.6584
cg02071305	II	15	R	TSS1500	N_Shore		TRUE	TRUE	VPS18	-0.0484295
cg02275294	II	1	F	TSS1500	N_Shore	Promoter_Associated	TRUE	TRUE	SOAT1	-0.337498
cg02335441	II	3	R	5'UTR;5'UTR;TSS1500;5'UTR	S_Shore	Promoter_Associated	TRUE	TRUE	NEK11	-0.171285
cg03019000	II	3	F	TSS1500;TSS1500;TSS1500	N_Shore	Promoter_Associated	TRUE	TRUE	TEX264	-0.459777
cg03286783	II	15	R	5'UTR;1stExon;5'UTR;1stExon	Island	Promoter_Associated	TRUE	TRUE	CASC4	-0.854785
cg03330058	II	3	R	Body;5'UTR;Body	Island		TRUE	TRUE	ABTB1	-0.0644711
cg03578041	II	15	R	TSS1500;TSS1500	S_Shore		TRUE	TRUE	LARP6	-0.032631
cg03682823	II	7	F	TSS1500;5'UTR;TSS1500;5'UTR;TSS1500	S_Shore	Promoter_Associated	TRUE	TRUE	SGCE	-0.112677
cg03891319	II	3	R	TSS1500	N_Shore	Promoter_Associated	TRUE	TRUE	ACY1	-0.0268935
cg03947362	II	2	R	Body;1stExon;5'UTR	Island	Promoter_Associated	TRUE	TRUE	C2orf60	-0.301555
cg04005032	II	3	F	5'UTR;TSS1500	Island	Unclassified	TRUE	TRUE	OSBPL10	-0.144764
cg04094160	II	9	F	TSS1500	Island	Promoter_Associated	TRUE	TRUE	ZBTB5	-0.201195
cg04121983	II	17	R	5'UTR	Island		TRUE	TRUE	CASKIN2	0.0549207
cg04268405	II	10	R	TSS1500	N_Shore		TRUE	TRUE	CHST3	-0.416694
cg04452713	II	6	F	Body;Body;Body;Body	N_Shore		TRUE	TRUE	DST	-0.00147837
cg04474832	II	3	F	1stExon;Body;5'UTR;TSS1500;1stExon;5'UTR	N_Shore	Promoter_Associated	TRUE	TRUE	ABHD14B	-0.444042
cg04999691	II	7	R	5'UTR;1stExon;5'UTR;5'UTR			TRUE	TRUE	C7orf29	-0.0017569
cg05442902	II	22	R	TSS1500;TSS1500;TSS1500	S_Shore	Promoter_Associated	TRUE	TRUE	MGC16703	-0.578209
cg05847778	II	2	R	Body	Island	Promoter_Associated	TRUE	TRUE	BBS5	-0.0587044
cg05903609	II	17	F	5'UTR	Island	Promoter_Associated	TRUE	TRUE	PRPF8	-0.158648
cg06044899	II	4	F	1stExon;5'UTR;Body	Island		TRUE	TRUE	TMSL3	-0.142865
cg06513075	II	11	F	TSS1500;TSS1500	N_Shore	Unclassified	TRUE	TRUE	NAT10	0.130552
cg06688848	II	16	R	TSS200;TSS200	Island	Promoter_Associated	TRUE	TRUE	RSPRY1	-0.0163076
cg06836772	II	1	R	TSS1500	N_Shore		TRUE	TRUE	PRKAA2	-0.238016
cg06926735	II	20	F	TSS200;TSS200;Body;TSS200	S_Shelf	Promoter_Associated	TRUE	TRUE	UBE2V1	0.00101021
cg07158339	II	9	R	TSS1500;TSS1500;TSS1500	N_Shore		TRUE	TRUE	FXN	-0.626329
cg07388493	II	1	R	TSS1500		Promoter_Associated_Cell_type_specific	TRUE	TRUE	NDUFS5	-0.520727
cg07408456	II	19	R	TSS1500			TRUE	TRUE	PGLYRP2	-0.218776
cg07498421	II	12	R	5'UTR;1stExon	N_Shore	Promoter_Associated	TRUE	TRUE	CRADD	-0.0594904
cg07663789	II	5	F	TSS1500	Island		TRUE	TRUE	NPR3	-0.0747897
cg07730301	II	11	F	5'UTR;5'UTR;5'UTR			TRUE	TRUE	ALDH3B1	-0.0117789
cg07770222	II	8	R	TSS1500			TRUE	TRUE	C8orf31	0.0099404
cg07849904	II	22	R	TSS1500	Island		TRUE	TRUE	MN1	-0.116543
cg08186124	II	3	R	TSS200	Island	Promoter_Associated	TRUE	TRUE	LZTFL1	-0.0705052
cg08331960	II	16	F	TSS1500;TSS1500	N_Shore	Unclassified	TRUE	TRUE	SLC9A3R2	-0.42705
cg09133026	II	14	F	Body	N_Shore		TRUE	TRUE	RPS6KL1	-0.196543
cg09441152	II	18	F	TSS1500;TSS1500;TSS1500	Island		TRUE	TRUE	PQLC1	-0.683076
cg09646392	II	13	F	TSS1500;TSS1500			TRUE	TRUE	TNFSF13B	-0.000417407
cg09722397	II	17	R	5'UTR;1stExon	Island		TRUE	TRUE	GRIN2C	-0.147296
cg09722555	II	9	F	Body	N_Shelf		TRUE	TRUE	CCL27	-0.346466
cg09809672	II	1	R	TSS1500;5'UTR;1stExon	N_Shore		TRUE	TRUE	EDARADD	-0.391319
cg10045881	II	1	F	1stExon;5'UTR;5'UTR;1stExon			TRUE	TRUE	CHI3L2	-0.0468031
cg10266490	II	1	R	TSS200;TSS200		Unclassified	TRUE	TRUE	ACOT11	-0.014675
cg10345936	II	5	R	TSS1500			TRUE	TRUE	SLC36A2	0.0699713
cg10865119	II	6	R	Body;TSS200	Island	Unclassified	TRUE	TRUE	C6orf122	-0.0691579
cg10940099	II	6	F	TSS200;TSS200;TSS200;TSS200;TSS200	Island	Promoter_Associated	TRUE	TRUE	CD164	0.0931357
cg11025793	II	19	R	5'UTR;TSS1500	Island		TRUE	TRUE	IER2	-0.0120535
cg11299964	II	9	F	TSS1500;TSS1500;TSS1500;TSS1500;TSS1500;TSS1500	S_Shore	Promoter_Associated	TRUE	TRUE	MAPKAP1	-0.157897
cg11314684	II	1	R	Body;Body			TRUE	TRUE	AKT3	-0.0761586
cg11388238	II	2	F	TSS1500	S_Shore	Promoter_Associated	TRUE	TRUE	KCTD18	-0.350585
cg11653266	II	17	F	TSS200	Island	Promoter_Associated	TRUE	TRUE	MRPL38	-0.176347
cg12413566	II	3	R	TSS1500			TRUE	TRUE	XIRP1	-0.0456444
cg12616277	II	3	F	1stExon	Island	Unclassified_Cell_type_specific	TRUE	TRUE	ESYT3	-0.00297981
cg12941369	II	3	R	TSS1500;TSS1500;TSS1500	N_Shore	Promoter_Associated_Cell_type_specific	TRUE	TRUE	PDCD6IP	-0.131068
cg12985418	II	18	R	TSS1500	N_Shore	Promoter_Associated	TRUE	TRUE	MIB1	-0.431304
cg13129046	II	10	R	TSS1500	N_Shore	Unclassified	TRUE	TRUE	C10orf35	-0.205992
cg13269407	II	22	F	TSS200;Body	Island		TRUE	TRUE	C22orf26	-0.0912389
cg13302154	II	12	R	TSS1500			TRUE	TRUE	MGP	-0.00352534
cg13547237	II	11	R	TSS1500;Body;TSS1500	S_Shore		TRUE	TRUE	C11orf68	-0.201509
cg13828047	II	15	R	TSS1500	N_Shore	Promoter_Associated	TRUE	TRUE	MPI	-0.448972
cg13931228	II	7	F	TSS1500			TRUE	TRUE	MPP6	-0.120677
cg14060828	II	19	R	Body	S_Shore		TRUE	TRUE	PTH2	-0.303566
cg14163776	II	3	R	TSS1500	S_Shore		TRUE	TRUE	ACAP2	-0.119512
cg14175438	II	7	F	TSS1500;TSS1500	S_Shore	Promoter_Associated	TRUE	TRUE	FAM3C	-0.336714
cg14408969	II	8	R	TSS1500;TSS1500;TSS1500;5'UTR;TSS200	N_Shore		TRUE	TRUE	C8orf40	-0.140373
cg14597908	II	20	F	Body;1stExon;5'UTR	N_Shore	Unclassified_Cell_type_specific	TRUE	TRUE	GNASAS	-0.0307982
cg14654875	II	16	F	5'UTR;TSS1500	S_Shore		TRUE	TRUE	NAT15	-0.122183
cg14727952	II	11	R	5'UTR	S_Shore	Promoter_Associated	TRUE	TRUE	BIRC2	-0.136028
cg15185286	II	6	F	TSS1500	Island	Promoter_Associated	TRUE	TRUE	AIG1	-0.241642
cg15262928	II	1	R	TSS200	Island	Promoter_Associated	TRUE	TRUE	TIMM17A	-0.0784827
cg15703512	II	16	F	TSS200		Unclassified	TRUE	TRUE	C16orf65	-0.730703
cg15804973	II	6	F	TSS1500	S_Shore	Promoter_Associated	TRUE	TRUE	MAP3K5	-0.108169
cg16034652	II	14	F	5'UTR;5'UTR;TSS1500	N_Shore		TRUE	TRUE	BTBD7	0.00649554
cg16168311	II	1	R	Body	S_Shore	Promoter_Associated	TRUE	TRUE	APOA1BP	-0.196861
cg16358826	II	4	R	TSS1500	S_Shore		TRUE	TRUE	GABRA4	-0.0129664
cg16419345	II	17	R	TSS1500;TSS1500;5'UTR	S_Shore	Promoter_Associated	TRUE	TRUE	ACOX1	0.282564
cg16744741	II	4	R	1stExon			TRUE	TRUE	PRKG2	-0.346284
cg16899442	II	16	F	5'UTR;TSS1500;1stExon;TSS1500	N_Shore		TRUE	TRUE	CCDC78	-0.153804
cg16984944	II	3	R	TSS1500	N_Shore	Promoter_Associated	TRUE	TRUE	TBC1D23	-5.94e-06
cg17274064	II	21	R	TSS200;TSS200	S_Shore		TRUE	TRUE	ERG	-0.000157189
cg17324128	II	10	F	5'UTR	S_Shore	Promoter_Associated	TRUE	TRUE	RASSF4	-0.569717
cg17338403	II	15	F	TSS1500;TSS1500	N_Shore	Promoter_Associated	TRUE	TRUE	SLCO3A1	-0.645059
cg17589341	II	18	F	TSS200;TSS200;TSS200			TRUE	TRUE	SLC14A1	-0.0659577
cg17686885	II	17	R	TSS1500	N_Shore		TRUE	TRUE	TOM1L1	-0.0579921
cg18031008	II	1	R	1stExon;5'UTR;1stExon;5'UTR	N_Shore	Promoter_Associated	TRUE	TRUE	MRPS21	0.264554
cg18139769	II	7	F	TSS1500;5'UTR;TSS1500;5'UTR;TSS1500	S_Shore	Promoter_Associated	TRUE	TRUE	SGCE	-0.089987
cg18328933	II	3	R	1stExon;Body;5'UTR;TSS1500;1stExon;5'UTR	N_Shore	Promoter_Associated	TRUE	TRUE	ABHD14B	-0.370481
cg18956095	II	8	R	TSS1500;TSS1500	Island	Promoter_Associated	TRUE	TRUE	ZHX1	-0.478583
cg19044674	II	1	R	1stExon;1stExon;TSS1500	Island	Promoter_Associated	TRUE	TRUE	LEPRE1	-0.0559314
cg19420968	II	1	R	Body	S_Shore	Unclassified	TRUE	TRUE	HCRTR1	0.0989124
cg19706682	II	16	R	Body;TSS1500;TSS1500	S_Shore		TRUE	TRUE	LRRC50	-0.103539
cg19722847	II	12	F	TSS1500	S_Shore		TRUE	TRUE	IPO8	-0.452037
cg19724470	II	9	F	5'UTR	S_Shore	Promoter_Associated	TRUE	TRUE	CD274	-0.10455
cg19761273	II	17	F	TSS1500;TSS1500	S_Shore		TRUE	TRUE	CSNK1D	-0.886929
cg19853760	II	22	F	1stExon;5'UTR	N_Shore	Unclassified	TRUE	TRUE	LGALS1	-0.241884
cg20100381	II	16	R	5'UTR;Body;5'UTR	Island	Promoter_Associated	TRUE	TRUE	NAE1	-0.120249
cg20240860	II	11	R	TSS1500;TSS1500	N_Shore	Promoter_Associated	TRUE	TRUE	ACCS	-0.0524786
cg21211748	II	1	R	TSS1500	Island	Promoter_Associated	TRUE	TRUE	E2F2	-0.166398
cg21305265	II	8	R	TSS1500;1stExon;5'UTR	Island	NonGene_Associated	TRUE	TRUE	KCTD9	-0.0453682
cg21370143	II	11	F	5'UTR;1stExon	N_Shelf	Unclassified_Cell_type_specific	TRUE	TRUE	MYBPC3	-0.0544018
cg21395782	II	19	F	TSS1500;TSS1500	Island	Promoter_Associated	TRUE	TRUE	NDUFA13	-0.123873
cg21950518	II	5	F	1stExon;5'UTR;1stExon;5'UTR	Island	Promoter_Associated	TRUE	TRUE	IL6ST	-0.00251062
cg22171829	II	7	R	1stExon	Island		TRUE	TRUE	PDK4	-0.133887
cg22190114	II	19	R	5'UTR;1stExon			TRUE	TRUE	NLRP8	0.122
cg22197830	II	5	R	1stExon;5'UTR	N_Shore	Promoter_Associated	TRUE	TRUE	TXNDC15	-0.214855
cg22568540	II	19	R	Body;5'UTR;1stExon	N_Shelf		TRUE	TRUE	NCRNA00181	0.0209511
cg22613010	II	3	F	Body;Body;Body;Body	N_Shore		TRUE	TRUE	CLCN2	-0.00136474
cg22637507	II	11	R	1stExon;5'UTR	Island	Unclassified	TRUE	TRUE	ALKBH3	-0.161365
cg22947000	II	16	R	TSS200			TRUE	TRUE	BCMO1	-0.385598
cg23092072	II	4	F	Body;TSS1500	N_Shore	Promoter_Associated	TRUE	TRUE	AFF1	0.999918
cg23124451	II	22	F	Body	Island		TRUE	TRUE	CBX7	-0.118915
cg23180365	I	3	F	TSS1500;1stExon;TSS1500;TSS1500;5'UTR;5'UTR;1stExon	Island	Promoter_Associated	TRUE	TRUE	GLB1	-0.173188
cg23786576	II	1	F	Body;Body	N_Shore	Promoter_Associated	TRUE	TRUE	ATPAF1	-0.359682
cg24058132	II	14	F	1stExon;5'UTR;1stExon;5'UTR	S_Shore	Promoter_Associated	TRUE	TRUE	GALC	-0.243414
cg24081819	II	8	F	Body	S_Shore	Promoter_Associated	TRUE	TRUE	EPHX2	-0.00950238
cg24888049	II	15	F	TSS1500;3'UTR;TSS1500	N_Shore		TRUE	TRUE	FES	-0.129936
cg24899750	II	20	F	TSS1500;TSS1500	N_Shore	Promoter_Associated	TRUE	TRUE	SNRPB2	-0.307425
cg25101936	II	11	R	TSS1500	N_Shore		TRUE	TRUE	ZBTB16	-0.0577446
cg25159610	I	5	R	TSS1500	Island	Promoter_Associated	TRUE	TRUE	PLK2	0.224447
cg25166896	II	22	R	5'UTR	Island	Promoter_Associated	TRUE	TRUE	C22orf25	-0.00231509
cg25411725	II	3	F	TSS1500			TRUE	TRUE	SLC22A13	-0.028136
cg25564800	II	3	F	TSS1500;TSS1500	S_Shore	Promoter_Associated	TRUE	TRUE	KPNA1	-0.00446162
cg25657834	II	2	R	TSS200	Island		TRUE	TRUE	NTSR2	-0.120292
cg25809905	II	17	F	TSS1500			TRUE	TRUE	ITGA2B	-0.216625
cg25928579	II	17	R	TSS1500	S_Shore	Unclassified	TRUE	TRUE	HOXB8	-0.0302987
cg26043391	II	1	F	Body;Body	Island	Promoter_Associated	TRUE	TRUE	FBXO28	-0.361823
cg26162695	I	17	F	5'UTR;1stExon;1stExon;1stExon;5'UTR;5'UTR	Island	Promoter_Associated	TRUE	TRUE	ELAC2	-0.0438634
cg26394940	II	22	R	Body;TSS1500	N_Shore	Promoter_Associated	TRUE	TRUE	C22orf26	-0.166269
cg26456957	II	19	R	TSS1500	S_Shore	Promoter_Associated	TRUE	TRUE	PPP1R12C	-0.159361
cg26614073	II	3	R	TSS1500	S_Shore	Promoter_Associated	TRUE	TRUE	SCAP	-0.506521
cg26723847	II	11	F	Body;TSS1500	S_Shore		TRUE	TRUE	VPS26B	-0.144822
cg26824091	II	6	R	Body	N_Shore	Promoter_Associated	TRUE	TRUE	GLO1	0.549029
cg27015931	II	16	F	1stExon;5'UTR		Unclassified	TRUE	TRUE	C16orf65	-0.466528
cg27202708	II	1	R	TSS200	Island	Unclassified_Cell_type_specific	TRUE	TRUE	C1orf65	-0.138636
cg27544190	II	21	F	Body	Island		TRUE	TRUE	C21orf63	-0.869124

## Sheet: Skin and blood
Illumina ID	Probe type	Chromosome	Strand	RefGene Group	Genetic region	Regulatory region	Methyl27	Methyl450	Gene	Model estimates
Intercept										-0.447119
cg12140144	I	1	R	Body;TSS1500;Body;TSS1500	Island		NA	TRUE	FLJ42875	0.363181
cg26933021	II	1	R				NA	TRUE	NA	-0.0905001
cg20822990	II	1	R	TSS1500;TSS1500;TSS1500	S_Shore	Promoter_Associated	NA	TRUE	ATP13A2	-0.00702523
cg07312601	II	1	R	Body		Gene_Associated_Cell_type_specific	NA	TRUE	MRTO4	-0.135092
cg09993145	I	1	R	TSS1500		Unclassified	NA	TRUE	RUNX3	-0.0426393
cg23605843	II	1	F		N_Shore	Unclassified	NA	TRUE	NA	0.0793872
cg25410668	II	1	R	TSS1500	S_Shore	NonGene_Associated	NA	TRUE	RPA2	0.278005
cg17879376	I	1	R	Body	S_Shelf		NA	TRUE	BAI2	-0.202709
cg14962509	I	1	F	Body	Island		NA	TRUE	TFAP2E	0.182311
cg24375409	I	1	F	Body	Island		NA	TRUE	EPHA10	-0.0238046
cg22851420	I	1	F	Body	Island	Unclassified_Cell_type_specific	NA	TRUE	HPCAL4	0.0971978
cg24107728	I	1	R	Body;Body;Body;Body		Unclassified	NA	TRUE	LRP8	-0.106543
cg14614643	II	1	R				NA	TRUE	NA	-0.043393
cg00257455	II	1	R		N_Shore		NA	TRUE	NA	-0.161699
cg23045908	II	1	R	Body;Body;Body;Body		Promoter_Associated_Cell_type_specific	NA	TRUE	PDE4B	0.137327
cg15201877	II	1	F	1stExon;Body;1stExon;Body;1stExon;1stExon;Body;1stExon;1stExon;1stExon	Island	Unclassified_Cell_type_specific	TRUE	TRUE	PTGER3	0.392098
cg18933331	II	1	R		S_Shore	Unclassified	NA	TRUE	NA	-0.231763
cg05675373	I	1	F	1stExon;1stExon;1stExon	Island		TRUE	TRUE	KCNC4	0.0244793
cg19269039	II	1	F	1stExon;5'UTR	N_Shelf	Unclassified	NA	TRUE	DENND2D	-0.017558
cg16008966	II	1	F				NA	TRUE	NA	-0.203908
cg14565725	I	1	R	1stExon;5'UTR	Island		NA	TRUE	TBX15	-0.0355641
cg05940231	I	1	R	TSS200	Island		NA	TRUE	TBX15	-0.106705
cg03984502	II	1	R	TSS1500			NA	TRUE	RORC	0.222121
cg25256723	II	1	F	TSS200		Unclassified_Cell_type_specific	TRUE	TRUE	F5	-0.120981
cg16054275	II	1	F	TSS1500		Unclassified_Cell_type_specific	NA	TRUE	F5	-0.233968
cg01459453	II	1	R	Body			TRUE	TRUE	SELP	0.0419079
cg16599143	II	1	F	TSS1500;TSS1500			NA	TRUE	FMO3	0.14198
cg02275294	II	1	F	TSS1500	N_Shore	Promoter_Associated	TRUE	TRUE	SOAT1	-0.142869
cg21870884	II	1	R	1stExon	Island		TRUE	TRUE	GPR25	-0.0126814
cg10501210	I	1	F				NA	TRUE	NA	-0.316526
cg11298786	II	1	F	Body	Island	Unclassified_Cell_type_specific	NA	TRUE	WNT3A	-0.196434
cg09809672	II	1	R	TSS1500;5'UTR;1stExon	N_Shore		TRUE	TRUE	EDARADD	-0.100326
cg05940691	I	1	F	Body			NA	TRUE	WDR64	-0.0599925
cg23028740	II	1	F	Body			NA	TRUE	C1orf100	-0.0098847
cg10959651	II	2	R	1stExon		Unclassified_Cell_type_specific	NA	TRUE	RSAD2	-0.0382092
cg00522231	I	2	R	Body;Body			NA	TRUE	ITGB1BP1	0.018122
cg01752203	I	2	F				NA	TRUE	NA	-0.0219794
cg23643435	I	2	F	5'UTR;1stExon		Promoter_Associated_Cell_type_specific	NA	TRUE	GALM	0.0128754
cg01243072	I	2	F		Island		NA	TRUE	NA	-0.00132993
cg07589899	II	2	F			Unclassified	NA	TRUE	NA	0.106602
cg10855531	II	2	R				NA	TRUE	NA	-0.300557
cg22943590	II	2	F		N_Shelf		NA	TRUE	NA	-0.0831777
cg23398076	I	2	F	Body	S_Shelf		NA	TRUE	MEIS1	0.00566122
cg12082609	II	2	R	Body	N_Shore		NA	TRUE	MEIS1	0.154152
cg01447660	II	2	R			Unclassified	NA	TRUE	NA	-0.11575
cg15149655	I	2	F	1stExon;5'UTR	Island	Unclassified	NA	TRUE	VWA3B	0.200279
cg22809047	II	2	F	TSS1500;TSS1500;TSS1500	Island		TRUE	TRUE	RPL31	0.118967
cg06639320	II	2	R	TSS200;TSS200;5'UTR;TSS200	Island	Unclassified_Cell_type_specific	NA	TRUE	FHL2	0.0197387
cg22454769	I	2	R	TSS200;TSS200;5'UTR;TSS200	Island	Unclassified_Cell_type_specific	NA	TRUE	FHL2	0.051866
cg00017842	II	2	R		N_Shelf		NA	TRUE	NA	0.15636
cg23606718	I	2	F	5'UTR;5'UTR;1stExon;1stExon;5'UTR;5'UTR	Island	Unclassified_Cell_type_specific	NA	TRUE	FAM123C	0.700747
cg22061831	I	2	R	Body;Body	Island	Unclassified_Cell_type_specific	NA	TRUE	ARHGEF4	-0.177458
cg12757011	II	2	R	3'UTR	S_Shore	Unclassified_Cell_type_specific	NA	TRUE	TBR1	0.155999
cg01620164	I	2	R	Body	N_Shelf		NA	TRUE	FIGN	-0.0654141
cg12105450	II	2	R	5'UTR;5'UTR;5'UTR		Promoter_Associated_Cell_type_specific	TRUE	TRUE	CASP10	0.0099448
cg00760938	II	2	F			Unclassified_Cell_type_specific	NA	TRUE	NA	0.0771995
cg10376763	II	2	R	3'UTR			TRUE	TRUE	TNP1	-0.0920873
cg23077820	II	2	F	Body;Body;Body;Body;Body;Body	N_Shore		NA	TRUE	PAX3	0.0610104
cg08166272	II	2	R	1stExon	Island	Promoter_Associated	NA	TRUE	IRS1	0.105439
cg10523019	II	2	F	TSS1500;TSS1500	Island	Promoter_Associated	TRUE	TRUE	RHBDD1	0.126152
cg23462687	II	2	F	Body	N_Shore		NA	TRUE	HDAC4	-0.183735
cg20669012	II	3	F			Unclassified	NA	TRUE	NA	0.126232
cg03183882	II	3	R	Body;5'UTR	Island	Promoter_Associated_Cell_type_specific	NA	TRUE	SH3BP5	-1.00739
cg15910502	II	3	R	Body	S_Shelf	Unclassified	NA	TRUE	KAT2B	-0.133774
cg12941369	II	3	R	TSS1500;TSS1500;TSS1500	N_Shore	Promoter_Associated_Cell_type_specific	TRUE	TRUE	PDCD6IP	0.0241918
cg02244028	II	3	R	TSS200			NA	TRUE	SCN11A	0.00450924
cg24888989	I	3	R	1stExon;5'UTR;TSS200	Island	Promoter_Associated	NA	TRUE	KIF15	1.23038
cg00702638	I	3	R	1stExon;5'UTR;TSS200	Island	Promoter_Associated	NA	TRUE	KIF15	0.725076
cg07303143	II	3	R	TSS1500;Body	Island	Promoter_Associated	NA	TRUE	KIAA1143	0.734121
cg26614073	II	3	R	TSS1500	S_Shore	Promoter_Associated	TRUE	TRUE	SCAP	-0.124228
cg15988232	II	3	F	TSS1500	Island		TRUE	TRUE	CSPG5	-0.0584162
cg16933388	II	3	F	Body	Island	Promoter_Associated	TRUE	TRUE	BSN	0.133862
cg19381811	II	3	R	TSS1500		Promoter_Associated_Cell_type_specific	NA	TRUE	UBA7	-0.0283216
cg03019000	II	3	F	TSS1500;TSS1500;TSS1500	N_Shore	Promoter_Associated	TRUE	TRUE	TEX264	-0.0843791
cg01844642	II	3	R	1stExon	Island		NA	TRUE	GPR62	0.0934118
cg04474832	II	3	F	1stExon;Body;5'UTR;TSS1500;1stExon;5'UTR	N_Shore	Promoter_Associated	TRUE	TRUE	ABHD14B	0.12053
cg03891319	II	3	R	TSS1500	N_Shore	Promoter_Associated	TRUE	TRUE	ACY1	-0.256081
cg03607117	II	3	F	TSS1500;TSS1500;TSS1500	Island		NA	TRUE	SFMBT1	0.169781
cg22264409	II	3	F	Body;Body			NA	TRUE	PROK2	0.0250657
cg11205552	II	3	R	Body			NA	TRUE	BOC	0.0397451
cg17321954	II	3	R	TSS200	Island		NA	TRUE	STXBP5L	0.473386
cg06796779	I	3	R	Body;Body;Body	N_Shore		NA	TRUE	GATA2	0.0535732
cg18303397	II	3	R	Body;Body;TSS1500;Body;Body	S_Shore	Promoter_Associated	TRUE	TRUE	IFT122	0.0217877
cg09025210	II	3	F	5'UTR			NA	TRUE	ZBTB38	0.0387972
cg15277914	I	3	R	TSS1500;TSS1500	S_Shore	Promoter_Associated	NA	TRUE	DHX36	-0.0333733
cg07553761	I	3	F	TSS1500	Island	Promoter_Associated	NA	TRUE	TRIM59	0.26245
cg06737494	II	3	F	TSS1500;TSS1500	Island	Unclassified_Cell_type_specific	NA	TRUE	GHSR	0.0639123
cg01059398	II	3	F	Body			NA	TRUE	TNFSF10	-0.00885338
cg26824216	II	3	R	TSS200		Promoter_Associated	NA	TRUE	RTP4	-0.160472
cg25478614	II	3	R	Body	N_Shore		NA	TRUE	SST	0.113493
cg07110949	I	4	F	Body;Body	S_Shore	Gene_Associated_Cell_type_specific	NA	TRUE	MAEA	0.00265734
cg23239150	II	4	R	Body		Unclassified_Cell_type_specific	NA	TRUE	EVC	0.0705384
cg21254939	II	4	R	Body			NA	TRUE	SORCS2	0.0215716
cg23995914	I	4	F	TSS200	Island		NA	TRUE	ZNF518B	0.140281
cg23836737	II	4	F			Unclassified	NA	TRUE	NA	-0.153545
cg05960024	II	4	R	5'UTR			TRUE	TRUE	CLOCK	-0.00102153
cg10699857	II	4	F		Island		NA	TRUE	NA	-0.272484
cg05024939	II	4	F		N_Shore		NA	TRUE	NA	0.182893
cg06690548	II	4	R	Body			TRUE	TRUE	SLC7A11	0.0947173
cg02650266	I	4	F		Island	Unclassified_Cell_type_specific	NA	TRUE	NA	0.028819
cg01511232	II	4	R		Island		NA	TRUE	NA	0.169551
cg25148589	II	4	F	1stExon;5'UTR;5'UTR;1stExon;5'UTR	N_Shore		TRUE	TRUE	GRIA2	0.078559
cg24843443	II	4	F	TSS1500	S_Shore	Promoter_Associated	NA	TRUE	DDX60L	0.0237024
cg03364683	II	4	F	TSS1500	S_Shore	Promoter_Associated	NA	TRUE	DDX60L	0.0365547
cg21815258	II	5	F	Body	S_Shore	Gene_Associated_Cell_type_specific	NA	TRUE	CLPTM1L	0.326224
cg12608692	II	5	R	Body			NA	TRUE	MYO10	-0.00241284
cg12238343	II	5	F	TSS200	Island	Unclassified_Cell_type_specific	TRUE	TRUE	RXFP3	0.0619444
cg02328239	II	5	R	5'UTR	Island		NA	TRUE	GDNF	0.16437
cg21878650	II	5	F	Body			NA	TRUE	ADAMTS6	-0.128025
cg26921969	II	5	R				NA	TRUE	NA	0.395075
cg10837404	II	5	F	3'UTR		Unclassified_Cell_type_specific	NA	TRUE	DCP2	-0.102091
cg01883408	II	5	F	Body	Island	Promoter_Associated	NA	TRUE	CCNI2	0.210085
cg06448705	II	5	R	5'UTR;1stExon;1stExon;1stExon;5'UTR;5'UTR			NA	TRUE	TRPC7	0.113572
cg16983159	II	5	F	TSS200		Promoter_Associated	TRUE	TRUE	TMEM173	-0.165181
cg08234504	II	5	F		N_Shelf	Unclassified	NA	TRUE	NA	-0.261526
cg11006267	I	5	R		Island	Promoter_Associated	NA	TRUE	NA	0.300526
cg21874213	II	5	R	Body;Body;Body;Body	S_Shore	Unclassified_Cell_type_specific	NA	TRUE	NRG2	-0.17214
cg23500537	II	5	R				NA	TRUE	NA	0.233706
cg08587542	II	5	F	Body;Body	S_Shore	Promoter_Associated	TRUE	TRUE	KIAA0141	-0.106509
cg10345936	II	5	R	TSS1500			TRUE	TRUE	SLC36A2	-0.0129008
cg16281600	II	5	R	TSS1500;TSS1500			NA	TRUE	GRIA1	0.0476469
cg03555227	II	5	R	Body	Island		NA	TRUE	RANBP17	0.191706
cg14345676	II	5	F	5'UTR;5'UTR;1stExon			TRUE	TRUE	HRH2	0.00131601
cg14314729	II	5	R		N_Shore		NA	TRUE	NA	-0.0670634
cg23517605	II	6	F	TSS1500	Island	Unclassified	TRUE	TRUE	TUBB2B	-0.0745733
cg01570885	II	6	R	TSS1500	Island	Promoter_Associated	TRUE	TRUE	FAM50B	-0.0174837
cg23375552	II	6	F		Island		NA	TRUE	NA	-0.149639
cg20052760	II	6	F			Unclassified	NA	TRUE	NA	-0.0873627
cg16867657	I	6	F	TSS1500	Island	Unclassified_Cell_type_specific	NA	TRUE	ELOVL2	0.895063
cg21572722	II	6	F	TSS1500	Island		NA	TRUE	ELOVL2	0.258923
cg00194146	II	6	F	TSS1500	Island		TRUE	TRUE	GFOD1	0.0251396
cg01527307	II	6	F				NA	TRUE	NA	0.150123
cg22736354	II	6	F	1stExon	Island	Promoter_Associated	TRUE	TRUE	NHLRC1	0.12315
cg10699171	II	6	F			Unclassified	NA	TRUE	NA	-0.0175119
cg06493994	II	6	R	1stExon;5'UTR	Island	Unclassified_Cell_type_specific	TRUE	TRUE	SCGN	0.194146
cg04424621	II	6	F	TSS1500	S_Shore		TRUE	TRUE	HIST1H2BJ	0.0387776
cg02281167	II	6	R	Body	Island	Unclassified	NA	TRUE	TRIM15	0.0508276
cg03771840	I	6	R	3'UTR	Island	Unclassified	NA	TRUE	TRIM15	0.0632839
cg06685111	II	6	R	TSS1500;5'UTR;5'UTR;TSS1500;1stExon	S_Shore		NA	TRUE	HCG18	-0.11805
cg06462220	II	6	R	Body;Body		Promoter_Associated	NA	TRUE	KIAA1949	-0.400871
cg08420066	II	6	F	Body;Body			NA	TRUE	KIAA1949	-0.00879129
cg21467614	I	6	F	1stExon		Promoter_Associated	NA	TRUE	TNF	-0.0413027
cg12753631	II	6	R			Unclassified	NA	TRUE	NA	-0.341572
cg18501647	II	6	R	Body	N_Shore		NA	TRUE	PRRT1	0.016363
cg04576021	II	6	R	Body			TRUE	TRUE	HLA-DOB	0.190381
cg10192196	I	6	F	5'UTR;TSS1500;1stExon	S_Shore	Promoter_Associated	NA	TRUE	PSMB8	0.103901
cg18468088	I	6	F			Unclassified	NA	TRUE	NA	0.271258
cg01740766	I	6	F				NA	TRUE	NA	-0.0481089
cg16255583	II	6	F			Unclassified_Cell_type_specific	NA	TRUE	NA	-0.180264
cg04642300	II	6	R	Body			NA	TRUE	ARMC2	0.000163032
cg07095347	II	6	R				NA	TRUE	NA	-0.0220078
cg00073460	II	6	F	TSS1500		Promoter_Associated	NA	TRUE	ZC3H12D	0.0593759
cg16333846	II	6	F	1stExon;Body;5'UTR	N_Shore		NA	TRUE	TIAM2	0.226866
cg13221458	II	6	R	Body;Body;Body	N_Shore	Promoter_Associated_Cell_type_specific	NA	TRUE	SOD2	-0.0394802
cg05468948	II	6	R		S_Shore		NA	TRUE	NA	0.138578
cg00795927	II	7	R	Body;Body;Body;Body;Body;Body	N_Shelf		NA	TRUE	PRKAR1B	-0.0663734
cg08911208	II	7	R	Body	N_Shore		NA	TRUE	CYP2W1	-0.0942223
cg22372849	II	7	R		S_Shelf	Unclassified	NA	TRUE	NA	-0.140116
cg16012294	II	7	R	Body;Body;Body	N_Shelf		NA	TRUE	MAD1L1	0.139311
cg22679120	II	7	F	Body	N_Shore	Promoter_Associated	TRUE	TRUE	SNX8	-0.0402245
cg13931228	II	7	F	TSS1500			TRUE	TRUE	MPP6	-0.248554
cg27009703	I	7	F	1stExon	Island		TRUE	TRUE	HOXA9	-0.177741
cg11671968	II	7	R	Body	N_Shelf		NA	TRUE	FKBP14	0.120568
cg26312920	II	7	R	5'UTR;1stExon	S_Shelf		TRUE	TRUE	NEUROD6	0.00682285
cg19663246	II	7	R		S_Shore		NA	TRUE	NA	-0.0386445
cg18442362	II	7	F	Body;Body;Body		Promoter_Associated	NA	TRUE	OGDH	0.00651041
cg09748749	II	7	F	TSS1500;TSS1500;TSS1500;TSS1500	N_Shore	Promoter_Associated	NA	TRUE	ASL	-0.202803
cg20692569	II	7	F	1stExon	Island	Unclassified	TRUE	TRUE	FZD9	0.0313588
cg23857078	II	7	F				NA	TRUE	NA	0.234566
cg21743182	II	7	F	Body			NA	TRUE	CDK14	0.00284096
cg09436502	II	7	F	TSS1500	S_Shore		NA	TRUE	PDK4	0.0563263
cg00503840	II	7	F	Body	Island	Unclassified_Cell_type_specific	TRUE	TRUE	DLX5	0.048661
cg04084157	II	7	F	TSS200	Island	Unclassified	TRUE	TRUE	VGF	0.358752
cg14175438	II	7	F	TSS1500;TSS1500	S_Shore	Promoter_Associated	TRUE	TRUE	FAM3C	-0.0682897
cg20665157	II	7	R	Body;Body;Body			NA	TRUE	CADPS2	0.00716728
cg21184711	II	7	F	Body;Body;Body			NA	TRUE	CADPS2	0.0950308
cg02383785	II	7	F		Island	Unclassified_Cell_type_specific	NA	TRUE	NA	0.184785
cg04528819	II	7	R	1stExon	Island		TRUE	TRUE	KLF14	0.0344649
cg20426994	I	7	R	1stExon	Island		NA	TRUE	KLF14	-0.101388
cg08097417	II	7	R	TSS1500	Island	Unclassified	NA	TRUE	KLF14	0.871372
cg02821342	II	7	F	TSS1500;Body	N_Shore	Promoter_Associated	NA	TRUE	MKLN1	-0.23832
cg20397034	I	7	F	TSS1500;TSS1500	N_Shore	Promoter_Associated	NA	TRUE	MKLN1	-0.243167
cg03473532	II	7	R	Body	N_Shelf	Unclassified_Cell_type_specific	NA	TRUE	MKLN1	-0.212958
cg08280936	II	7	F	Body	N_Shore	Promoter_Associated	NA	TRUE	ZNF783	-0.236131
cg08540945	I	7	F		Island	Unclassified	NA	TRUE	NA	-0.169692
cg18769120	II	7	F		N_Shore		NA	TRUE	NA	0.0619127
cg26101086	II	8	F	Body			NA	TRUE	ARHGEF10	-0.157277
cg19859445	II	8	R				NA	TRUE	NA	0.187401
cg07502389	II	8	F	TSS200;TSS1500	Island	Unclassified_Cell_type_specific	NA	TRUE	NEFM	0.315776
cg18267374	II	8	F	TSS1500;5'UTR;1stExon	Island	Unclassified_Cell_type_specific	TRUE	TRUE	NEFM	-0.211901
cg00582628	II	8	R	1stExon			TRUE	TRUE	RGS20	0.020113
cg16419235	I	8	R	TSS1500	Island	Unclassified_Cell_type_specific	NA	TRUE	PENK	0.114779
cg23710218	II	8	F	1stExon;5'UTR	Island	Promoter_Associated	TRUE	TRUE	MSC	-0.349168
cg07583137	II	8	R	TSS1500	N_Shore		NA	TRUE	CHMP4C	0.0455665
cg12402251	II	8	F	Body			TRUE	TRUE	CALB1	0.126795
cg19497517	I	8	F	Body;Body;TSS200	Island		NA	TRUE	PLEC1	-0.0433955
cg13586038	II	9	F	Body;Body	N_Shelf		NA	TRUE	SMARCA2	0.123252
cg19724470	II	9	F	5'UTR	S_Shore	Promoter_Associated	TRUE	TRUE	CD274	-0.100719
cg07211259	II	9	R	TSS200		Unclassified_Cell_type_specific	TRUE	TRUE	PDCD1LG2	-0.0053794
cg07158339	II	9	R	TSS1500;TSS1500;TSS1500	N_Shore		TRUE	TRUE	FXN	-0.0317816
cg24046474	II	9	F	Body;TSS1500;TSS1500	N_Shore		TRUE	TRUE	RPL12	0.273015
cg14059835	II	9	R	TSS1500;5'UTR;5'UTR;5'UTR	S_Shore	Promoter_Associated	NA	TRUE	C9orf78	-0.0160654
cg10570177	II	9	F	TSS1500;TSS1500	N_Shore		TRUE	TRUE	C9orf7	-0.0986336
cg13649056	II	9	R		Island	Unclassified_Cell_type_specific	NA	TRUE	NA	0.039139
cg13734401	II	9	R		N_Shore	Unclassified_Cell_type_specific	NA	TRUE	NA	-0.0956561
cg26581729	II	9	F	Body	Island		TRUE	TRUE	NPDC1	0.0200948
cg06231995	II	9	R		Island		NA	TRUE	NA	0.474821
cg14411282	II	9	R	3'UTR	S_Shelf	Gene_Associated	NA	TRUE	ZMYND19	-0.257289
cg12530994	I	10	F	Body		Unclassified_Cell_type_specific	NA	TRUE	AKR1C3	-0.229184
cg23754392	II	10	F	5'UTR	N_Shelf		NA	TRUE	BMI1	-0.291911
cg06908778	II	10	R	Body;Body	Island	Unclassified_Cell_type_specific	TRUE	TRUE	SPAG6	-0.157691
cg22796704	II	10	F	Body	N_Shore		NA	TRUE	ARHGAP22	-0.0297594
cg01560871	II	10	F	TSS1500			TRUE	TRUE	C10orf27	-0.0495692
cg04268405	II	10	R	TSS1500	N_Shore		TRUE	TRUE	CHST3	-0.131068
cg18738190	II	10	F	5'UTR			NA	TRUE	CHST3	-0.107287
cg04126866	II	10	R	TSS1500			TRUE	TRUE	C10orf99	-0.00239599
cg25427880	II	10	R		Island	Unclassified_Cell_type_specific	NA	TRUE	NA	0.163756
cg09671951	I	10	R	Body;Body		Promoter_Associated_Cell_type_specific	NA	TRUE	C10orf26	0.100547
cg06888746	I	10	F	Body			NA	TRUE	SH3PXD2A	0.0663635
cg24838825	II	10	F			Unclassified_Cell_type_specific	NA	TRUE	NA	0.0643577
cg13848598	II	10	F	1stExon	Island		NA	TRUE	ADRB1	0.193739
cg07906193	II	10	R				NA	TRUE	NA	-0.0288453
cg12776156	II	11	F	5'UTR;5'UTR;5'UTR;5'UTR;5'UTR;5'UTR;5'UTR	N_Shore		NA	TRUE	TSPAN4	-0.178994
cg17627559	II	11	F	Body;TSS1500;TSS1500			TRUE	TRUE	TSPAN32	-0.0414859
cg23091758	I	11	R	TSS200	Island		NA	TRUE	NRIP3	0.105288
cg04940570	I	11	R	5'UTR	Island	Unclassified_Cell_type_specific	NA	TRUE	TEAD1	0.289083
cg10825530	II	11	R	Body;Body;Body;Body			NA	TRUE	SOX6	-0.0322919
cg20654468	II	11	R	Body;Body	N_Shelf		TRUE	TRUE	LPXN	-0.05372
cg26552743	II	11	R		N_Shelf	Unclassified	NA	TRUE	NA	0.143275
cg21992250	II	11	R	1stExon;Body	Island	Unclassified	TRUE	TRUE	SLC15A3	0.14822
cg15015340	I	11	F	5'UTR	N_Shore		NA	TRUE	DAGLA	-0.177069
cg22843803	II	11	F				NA	TRUE	NA	0.0564937
cg02532488	II	11	R	TSS200	Island	Promoter_Associated	NA	TRUE	EHBP1L1	-0.700326
cg13547237	II	11	R	TSS1500;Body;TSS1500	S_Shore		TRUE	TRUE	C11orf68	-0.244821
cg06419846	I	11	F	1stExon	Island		NA	TRUE	CD248	0.173054
cg05496363	I	11	F	1stExon	Island		NA	TRUE	CD248	0.0526851
cg20063906	II	11	F			Unclassified	NA	TRUE	NA	-0.0597734
cg12328429	II	11	R	Body;Body;Body			NA	TRUE	ME3	0.084155
cg25969122	II	11	F				NA	TRUE	NA	-0.230844
cg18633600	II	12	F	Body;Body;Body;Body		Unclassified_Cell_type_specific	NA	TRUE	LRTM2	0.258224
cg01820374	II	12	R	Body	N_Shore	Unclassified	TRUE	TRUE	LAG3	0.122892
cg25719851	II	12	R	TSS1500	S_Shore	Promoter_Associated	NA	TRUE	PTPN6	-0.0229256
cg13828440	II	12	R	TSS1500;5'UTR;TSS1500			NA	TRUE	KLRD1	0.00736991
cg00748589	II	12	R		Island	Unclassified	NA	TRUE	NA	0.16672
cg21747310	II	12	R			Unclassified	NA	TRUE	NA	-0.142141
cg00431549	II	12	R	TSS200			TRUE	TRUE	MGP	8.83e-06
cg13302154	II	12	R	TSS1500			TRUE	TRUE	MGP	0.108
cg13909661	I	12	R	3'UTR;3'UTR			NA	TRUE	SSPN	-0.274042
cg19722847	II	12	F	TSS1500	S_Shore		TRUE	TRUE	IPO8	-0.181926
cg26311454	II	12	R		N_Shelf		NA	TRUE	NA	0.122619
cg08900043	II	12	R	TSS200	Island	Unclassified	TRUE	TRUE	HOXC10	-0.0619644
cg00753885	II	12	R		S_Shore		NA	TRUE	NA	-0.478311
cg18573383	II	12	R	1stExon;1stExon;5'UTR;5'UTR;1stExon;5'UTR	S_Shore		TRUE	TRUE	KCNC2	0.181171
cg15405572	II	12	F	TSS1500			NA	TRUE	NAV3	0.0373532
cg01528542	II	12	F		N_Shelf		NA	TRUE	NA	-0.142372
cg08993878	II	12	R				NA	TRUE	NA	-0.0643387
cg22827210	II	12	R	Body		Promoter_Associated	NA	TRUE	CHST11	-0.0272551
cg03670162	II	12	R		N_Shore		NA	TRUE	NA	-0.272549
cg04596060	II	12	F	TSS1500;TSS1500;TSS1500	S_Shore	Promoter_Associated	NA	TRUE	RBM19	-0.665425
cg21907579	II	12	F	1stExon;1stExon;5'UTR;5'UTR	Island		TRUE	TRUE	TBX5	-0.177227
cg10281002	II	12	R	TSS200;TSS200	Island		TRUE	TRUE	TBX5	0.025872
cg07172885	II	12	R	TSS200;TSS200;TSS200;TSS200;TSS200;TSS200;TSS200;TSS200;TSS200	N_Shore	Promoter_Associated	NA	TRUE	ZNF268	0.117264
cg20404336	II	12	F	TSS200;TSS200;TSS200;TSS200;TSS200;TSS200;TSS200;TSS200;TSS200	N_Shore	Promoter_Associated	NA	TRUE	ZNF268	0.157369
cg18582260	I	13	R	5'UTR	N_Shore	Promoter_Associated_Cell_type_specific	NA	TRUE	PARP4	0.0350265
cg06648759	II	13	R				NA	TRUE	NA	0.426865
cg23357533	II	13	F	3'UTR			NA	TRUE	C13orf15	-0.315331
cg20102280	II	13	F	5'UTR;Body			NA	TRUE	HTR2A	-0.0620426
cg13767001	II	13	R	TSS1500		Unclassified	NA	TRUE	MIR759	0.0831434
cg23389651	II	13	F			Unclassified	NA	TRUE	NA	-0.293553
cg09646392	II	13	F	TSS1500;TSS1500			TRUE	TRUE	TNFSF13B	-0.0331842
cg07115626	I	14	R		S_Shelf		NA	TRUE	NA	-0.0947636
cg06738602	II	14	R	TSS1500	N_Shore	Promoter_Associated	TRUE	TRUE	PTGER2	-0.0949009
cg03032497	II	14	R		N_Shore		NA	TRUE	NA	0.111167
cg18771300	II	14	F	1stExon			TRUE	TRUE	RHOJ	-0.0200485
cg24058132	II	14	F	1stExon;5'UTR;1stExon;5'UTR	S_Shore	Promoter_Associated	TRUE	TRUE	GALC	-0.112975
cg13027206	II	14	R	Body		Unclassified_Cell_type_specific	NA	TRUE	CCDC88C	-0.0459023
cg15480367	II	14	F	5'UTR;1stExon	Island		NA	TRUE	CHGA	0.194531
cg12177001	II	14	R	TSS1500;TSS1500			TRUE	TRUE	IFI27	-0.0778539
cg23709172	II	14	F	Body		Unclassified_Cell_type_specific	NA	TRUE	SLC25A29	-0.186107
cg14334310	II	14	R		S_Shore	Unclassified	NA	TRUE	NA	-0.0468817
cg04875128	I	15	R	Body	Island		NA	TRUE	OTUD7A	0.000358099
cg21296230	II	15	R	5'UTR	Island		TRUE	TRUE	GREM1	-0.0254002
cg02071305	II	15	R	TSS1500	N_Shore		TRUE	TRUE	VPS18	0.00655184
cg03361973	II	15	F	5'UTR;5'UTR;5'UTR;5'UTR;5'UTR;5'UTR			NA	TRUE	SEMA6D	0.060348
cg16717122	II	15	R	5'UTR;1stExon;5'UTR;1stExon	S_Shore		NA	TRUE	SCG3	0.145165
cg04858164	II	15	F	Body;Body;Body;Body			NA	TRUE	TCF12	0.0210618
cg25005357	II	15	F	Body;Body;Body;Body			NA	TRUE	TCF12	0.175415
cg08454546	II	15	F	5'UTR	S_Shore		NA	TRUE	FAM81A	-0.0949425
cg21801378	I	15	R	1stExon	Island	Promoter_Associated	TRUE	TRUE	BRUNOL6	-0.108999
cg15188939	II	15	F	Body			NA	TRUE	ARIH1	0.204902
cg20540209	I	15	F	Body	Island		NA	TRUE	ISL2	0.168254
cg05542681	I	16	R	Body	Island		NA	TRUE	FBXL16	0.13688
cg08949164	II	16	F	TSS1500	Island		NA	TRUE	BAIAP3	0.264842
cg09183146	II	16	F	TSS200	Island	Promoter_Associated	NA	TRUE	UNKL	0.0731504
cg00454305	II	16	R	TSS1500	Island	Promoter_Associated	NA	TRUE	UNKL	0.104796
cg02871659	II	16	F	TSS1500;TSS1500;TSS1500;Body	N_Shore		NA	TRUE	SNHG9	0.0885458
cg00991848	II	16	F	TSS1500;TSS1500;TSS1500;Body	Island		NA	TRUE	SNHG9	0.443893
cg02331561	I	16	F	Body;TSS1500	Island	Promoter_Associated	TRUE	TRUE	ABCA17P	-0.251921
cg26974444	II	16	F	Body	S_Shelf		NA	TRUE	SNX29	0.076079
cg06112560	II	16	F	Body	S_Shore		NA	TRUE	PLK1	0.164151
cg10917602	II	16	R	5'UTR;5'UTR;5'UTR		Gene_Associated	TRUE	TRUE	HSD3B7	-0.0154101
cg09155044	II	16	F	TSS1500;TSS1500	S_Shore		NA	TRUE	VKORC1	-0.340671
cg04031656	II	16	F	5'UTR	S_Shelf	Unclassified_Cell_type_specific	NA	TRUE	CHD9	0.0547863
cg03746976	II	16	R	Body	S_Shore	Promoter_Associated	NA	TRUE	C16orf57	-0.0577133
cg18693704	II	16	F	TSS1500;TSS1500	S_Shore		TRUE	TRUE	CMTM4	-0.281444
cg00658652	II	16	R		S_Shelf		NA	TRUE	NA	0.15261
cg03991512	II	16	R	Body;Body	S_Shore		TRUE	TRUE	LDHD	-0.0763138
cg22947000	II	16	R	TSS200			TRUE	TRUE	BCMO1	0.0221231
cg07082267	II	16	R				NA	TRUE	NA	-0.469183
cg03486383	II	16	R	3'UTR			NA	TRUE	SLC7A5	0.163455
cg02228185	II	17	F	1stExon;Body			TRUE	TRUE	ASPA	-0.0403226
cg23668631	II	17	R	TSS1500;TSS1500	S_Shore		TRUE	TRUE	CAMKK1	0.00543685
cg14522800	II	17	R	Body;Body		Unclassified_Cell_type_specific	NA	TRUE	ZMYND15	0.130624
cg25135555	II	17	R	Body;Body;Body;Body		Unclassified_Cell_type_specific	NA	TRUE	GAS7	0.192896
cg13029847	II	17	F	TSS200;TSS200	S_Shore	Unclassified_Cell_type_specific	NA	TRUE	SEZ6	0.647782
cg06144905	II	17	F	TSS200			TRUE	TRUE	PIPOX	0.159584
cg11896923	II	17	F	Body	S_Shore	Unclassified	TRUE	TRUE	PNMT	0.0376283
cg06874016	II	17	F	3'UTR;3'UTR;3'UTR;3'UTR;3'UTR		Gene_Associated	NA	TRUE	NKIRAS2	-0.0877284
cg25809905	II	17	F	TSS1500			TRUE	TRUE	ITGA2B	-0.09807
cg04267101	II	17	R	Body	N_Shore	Promoter_Associated	NA	TRUE	EPN3	-0.0196866
cg22507023	I	17	R	Body		Unclassified	NA	TRUE	CUEDC1	0.238759
cg02867102	II	17	F			Unclassified	NA	TRUE	NA	-0.119892
cg13093111	II	17	R	Body			NA	TRUE	ARSG	0.00881389
cg13683374	II	17	R	Body	N_Shelf	Unclassified	NA	TRUE	GPR142	-0.0826411
cg10644544	I	17	F	Body	N_Shore	Promoter_Associated	NA	TRUE	TRIM47	-0.66774
cg03643998	II	17	R	5'UTR;Body;Body	N_Shore	Unclassified	NA	TRUE	C1QTNF1	-0.0961558
cg11620135	II	17	R	Body;Body;Body;Body	S_Shore	Unclassified_Cell_type_specific	NA	TRUE	BAIAP2	-0.0179032
cg25436157	II	18	R	TSS1500	S_Shore	Promoter_Associated	NA	TRUE	C18orf45	-0.104484
cg24217948	II	18	R	5'UTR;5'UTR	S_Shore		NA	TRUE	SETBP1	-0.064571
cg17589341	II	18	F	TSS200;TSS200;TSS200			TRUE	TRUE	SLC14A1	0.0573423
cg17243289	II	18	F	TSS1500;TSS1500;TSS1500	Island		NA	TRUE	SMAD2	0.0437262
cg12459502	II	18	F	Body			TRUE	TRUE	BCL2	-0.0941508
cg19283806	I	18	F	5'UTR		Unclassified_Cell_type_specific	NA	TRUE	CCDC102B	-0.117204
cg10052840	II	19	R	Body	N_Shore	Unclassified_Cell_type_specific	TRUE	TRUE	SEMA6B	-0.0712807
cg26005082	II	19	R	TSS1500;Body		Unclassified_Cell_type_specific	TRUE	TRUE	MIR7-3	0.123794
cg11766468	I	19	R	Body;Body	N_Shelf	Unclassified_Cell_type_specific	NA	TRUE	EVI5L	0.0552769
cg10586358	II	19	F	Body	Island	Promoter_Associated	NA	TRUE	SYCE2	-0.0459786
cg14556683	I	19	R	1stExon;Body	Island	Unclassified_Cell_type_specific	NA	TRUE	EPHX3	-0.137408
cg26842024	II	19	R	Body	Island		TRUE	TRUE	KLF2	0.484249
cg18335931	II	19	R	Body	Island	Promoter_Associated	NA	TRUE	MAST3	-0.25013
cg17861230	I	19	R	Body	Island	Unclassified	TRUE	TRUE	PDE4C	-0.317548
cg10498798	II	19	F	1stExon	Island	Unclassified	NA	TRUE	FFAR1	-0.270928
cg27212234	I	19	R	Body	Island	Unclassified	NA	TRUE	ATP4A	1.0199
cg17110586	II	19	F		S_Shelf	Unclassified_Cell_type_specific	NA	TRUE	NA	-0.0686816
cg21944491	I	19	F	Body;Body;Body	Island	Promoter_Associated	NA	TRUE	LTBP4	-0.0619762
cg21940708	II	19	F	3'UTR;TSS1500;3'UTR;3'UTR	N_Shore		NA	TRUE	PRMT1	0.226979
cg15811427	II	19	F	5'UTR			TRUE	TRUE	FPR1	-0.00353256
cg06458239	II	19	R	TSS200	Island	Promoter_Associated	TRUE	TRUE	ZNF549	0.346805
cg10729426	I	19	R	TSS200	Island	Promoter_Associated	NA	TRUE	ZNF549	0.234126
cg21911021	II	19	F	TSS1500	Island	Unclassified	NA	TRUE	ZIK1	0.0435839
cg24834740	II	20	R	5'UTR	Island	Promoter_Associated	TRUE	TRUE	PPP1R16B	-0.0719029
cg19702785	II	20	R	Body	Island	Promoter_Associated_Cell_type_specific	NA	TRUE	KCNS1	0.127634
cg07547549	II	20	R	Body;Body	Island	Unclassified_Cell_type_specific	NA	TRUE	SLC12A5	0.212569
cg12303084	II	20	F	TSS1500;TSS1500;TSS1500		Promoter_Associated	NA	TRUE	ZMYND8	0.65172
cg27544190	II	21	F	Body	Island		TRUE	TRUE	C21orf63	-0.578093
cg01262913	II	21	F	TSS1500		Unclassified_Cell_type_specific	TRUE	TRUE	DSCR9	-0.00199892
cg17274064	II	21	R	TSS200;TSS200	S_Shore		TRUE	TRUE	ERG	-0.0616188
cg09428349	II	21	R	Body;TSS200		Unclassified	NA	TRUE	C2CD2	-0.40912
cg10636297	II	21	F	3'UTR;3'UTR	S_Shelf	Unclassified_Cell_type_specific	NA	TRUE	AGPAT3	0.18592
cg12373771	II	22	R	1stExon;5'UTR	Island		TRUE	TRUE	CECR6	-0.139864
cg05442902	II	22	R	TSS1500;TSS1500;TSS1500	S_Shore	Promoter_Associated	TRUE	TRUE	MGC16703	-0.240315
cg16612562	II	22	F	TSS1500;TSS1500	S_Shore		TRUE	TRUE	RASL10A	0.00129345
cg19015086	II	22	R	Body	N_Shore		NA	TRUE	SEC14L2	0.153298
cg21205978	II	22	F	TSS1500		Promoter_Associated	NA	TRUE	APOL6	0.0816584
cg01949403	II	22	R	TSS200;TSS200			NA	TRUE	APOL3	0.059578
cg08415592	II	22	R	TSS200;TSS200;TSS200;TSS200		Unclassified	NA	TRUE	APOL1	-0.147841
cg19853760	II	22	F	1stExon;5'UTR	N_Shore	Unclassified	TRUE	TRUE	LGALS1	-0.061454
cg23124451	II	22	F	Body	Island		TRUE	TRUE	CBX7	-0.0376152
cg25459323	II	22	R	TSS1500;TSS1500	N_Shore	Unclassified_Cell_type_specific	TRUE	TRUE	SEPT3	0.0237302
cg27187881	II	22	F	1stExon;5'UTR	N_Shore	Promoter_Associated	TRUE	TRUE	NAGA	-0.244556
cg00343092	II	22	F	5'UTR;5'UTR	Island		TRUE	TRUE	TSPO	-0.0820732
cg00347775	II	22	F	Body	N_Shore		NA	TRUE	MPPED1	0.000841664
cg27131176	II	22	F	TSS200;Body	Island		NA	TRUE	C22orf26	-0.192317
cg22982767	II	22	F	Body	N_Shelf	Unclassified	NA	TRUE	LOC150381	-0.412197
cg07016730	II	22	F	Body	N_Shore		NA	TRUE	SBF1	-0.0293829
cg01892695	II	X	R		S_Shelf		NA	TRUE	NA	-0.250619

## Sheet: Lasso 1SE
Illumina ID	Probe type	Chromosome	Strand	RefGene Group	Genetic region	Regulatory region	Methyl27	Methyl450	Gene	Model estimates
Intercept										1898.96
cg12642568	II	1	R	5'UTR;1stExon	N_Shelf		NA	NA	CALML6	-698.801
cg17163527	I	1	R	Body	N_Shore		NA	TRUE	MEGF6	-236.287
cg09686010	II	1	F	Body	S_Shore		NA	NA	MEGF6	-361.177
cg17163168	I	1	F	Body			NA	TRUE	TP73	78.3975
cg02924487	I	1	F	Body;Body;3'UTR;3'UTR	Island	Unclassified_Cell_type_specific	NA	TRUE	TP73	180.567
cg07015749	I	1	F	TSS1500;TSS1500	N_Shore		NA	TRUE	KCNAB2	-5.78868
cg25410668	II	1	R	TSS1500	S_Shore	NonGene_Associated	NA	TRUE	RPA2	654.034
cg11415498	II	1	F				NA	NA	NA	-368.173
cg18806997	II	1	R	TSS200;Body;TSS1500	S_Shore	Promoter_Associated	NA	TRUE	SNORD46	194.148
cg24200825	II	1	F				NA	NA	NA	-141.782
cg06784991	I	1	R	Body	Island	Unclassified	NA	TRUE	ZYG11A	326.951
cg07976644	I	1	R	1stExon;5'UTR;1stExon;5'UTR	Island	Promoter_Associated	NA	TRUE	TTC22	-2374.36
cg11425788	II	1	R	Body;Body			NA	TRUE	FGGY	-67.4232
cg24871743	II	1	R	Body	Island		TRUE	TRUE	DIRAS3	25.7419
cg16166651	II	1	F	TSS1500;Body;Body	N_Shore		NA	NA	DEPDC1-AS1	81.9341
cg19418809	II	1	R	TSS1500;TSS1500;TSS1500;5'UTR	N_Shore		NA	NA	ADGRL2	190.812
cg17858328	I	1	R	TSS1500;TSS200	Island		NA	TRUE	GFI1	618.391
cg18933331	II	1	R		S_Shore	Unclassified	NA	TRUE	NA	-444.694
cg07561848	I	1	F	1stExon;1stExon	Island	Unclassified	NA	TRUE	MCL1	-2087.5
cg00660163	I	1	F	TSS1500	Island	Unclassified	NA	TRUE	MEX3A	-1051.72
cg21242642	II	1	R			Unclassified	NA	NA	NA	113.007
cg09235837	I	1	F	Body	Island		NA	TRUE	LHX4	-338.57
cg22793142	II	1	F	Body		Unclassified_Cell_type_specific	NA	TRUE	LOC148696	-52.3766
cg15393490	II	1	R			Promoter_Associated	NA	TRUE	NA	-145.108
cg10501210	I	1	F				NA	TRUE	NA	-3064.22
cg09235719	II	1	R	Body			NA	NA	PLXNA2	-602.811
cg24506320	II	1	R	5'UTR;5'UTR			NA	NA	TRAF5	142.639
cg21860785	II	1	F	Body;Body;Body;Body;Body;Body;Body;Body;Body;Body;Body;Body;Body;Body;Body;5'UTR			NA	NA	ESRRG	-147.674
cg03054277	I	1	F	Body;Body	Island		NA	TRUE	OBSCN	124.495
cg09809672	II	1	R	TSS1500;5'UTR;1stExon	N_Shore		TRUE	TRUE	EDARADD	-91.422
cg24365969	II	1	F	Body;Body;Body			NA	NA	ACTN2	-134.855
cg15779457	II	1	F				NA	NA	NA	165.953
cg02441694	II	2	F				NA	NA	NA	72.8218
cg23370589	II	2	R	Body;Body		Promoter_Associated	NA	TRUE	PLB1	-137.551
cg12608132	II	2	F	Body			NA	TRUE	EPAS1	425.982
cg08264638	II	2	F	Body	S_Shore		NA	TRUE	CCDC104	-2594.48
cg11807280	II	2	F		S_Shore		NA	TRUE	NA	-223.46
cg04904480	II	2	F				NA	NA	NA	249.1
cg06620837	II	2	R	Body	S_Shore	Promoter_Associated	NA	TRUE	PCYOX1	-378.607
cg16756868	I	2	F	TSS1500		Promoter_Associated_Cell_type_specific	NA	NA	LOC101927070	82.8071
cg06639320	II	2	R	TSS200;TSS200;5'UTR;TSS200	Island	Unclassified_Cell_type_specific	NA	TRUE	FHL2	736.225
cg17268658	II	2	R	TSS200;TSS200;TSS200;5'UTR	Island	Unclassified_Cell_type_specific	NA	NA	FHL2	1212.09
cg22454769	I	2	R	TSS200;TSS200;5'UTR;TSS200	Island	Unclassified_Cell_type_specific	NA	TRUE	FHL2	469.525
cg03321349	II	2	R	Body			NA	TRUE	CNTNAP5	181.83
cg20964505	II	2	F				NA	NA	NA	275.145
cg23606718	I	2	F	5'UTR;5'UTR;1stExon;1stExon;5'UTR;5'UTR	Island	Unclassified_Cell_type_specific	NA	TRUE	FAM123C	1556.99
cg14547268	II	2	F				NA	NA	NA	582.852
cg00573770	I	2	F	TSS1500;TSS1500;TSS1500	N_Shelf		NA	TRUE	ZEB2	-191.772
cg13585080	II	2	R	Body			NA	NA	TEX41	-956.224
cg16532938	II	2	R	Body			NA	NA	FIGN	-788.655
cg01620164	I	2	R	Body	N_Shelf		NA	TRUE	FIGN	-527.544
cg02212604	II	2	R	5'UTR;TSS200;Body;Body;Body	Island	Promoter_Associated	NA	NA	MOB4	-406.578
cg07132386	II	2	R	TSS1500;TSS200	N_Shore	Promoter_Associated	NA	NA	ZDBF2	1250.18
cg14947101	II	2	R	Body			NA	NA	DYTN	-1539.4
cg01949324	II	2	F				NA	NA	NA	-995.245
cg03545227	II	2	F	Body	Island	Unclassified_Cell_type_specific	NA	TRUE	PTPRN	1439.13
cg27601728	II	2	R	TSS1500;TSS1500	N_Shore	Promoter_Associated	NA	NA	ARMC9	-650.365
cg00318320	I	2	R	TSS200	Island		NA	TRUE	BOK	1037.51
cg21117668	I	2	F	5'UTR;1stExon	Island	Unclassified	NA	TRUE	BOK	135.633
cg18228683	I	2	R	5'UTR	Island	Promoter_Associated	NA	TRUE	D2HGDH	-877.451
cg13993467	II	3	R	Body;Body;Body;Body			NA	NA	CNTN4	-97.4266
cg26394916	II	3	R		N_Shore	Promoter_Associated_Cell_type_specific	NA	TRUE	NA	-687.269
cg22101921	II	3	R	TSS1500;TSS1500;Body	N_Shore	Promoter_Associated	NA	NA	TTLL3	-242.459
cg24283755	II	3	R	Body;Body		Unclassified	NA	NA	HDAC11	221.466
cg14979079	II	3	F	Body;Body			NA	NA	PLCL2	536.535
cg15178954	II	3	R				NA	NA	NA	1045.21
cg26189401	II	3	F	TSS1500;TSS1500;TSS1500;TSS1500;TSS1500;TSS1500	S_Shore	Unclassified	NA	NA	SCN5A	-839.924
cg26079664	I	3	R	TSS200;TSS200	Island	Unclassified_Cell_type_specific	NA	NA	GRM2	820.125
cg01844642	II	3	R	1stExon	Island		NA	TRUE	GPR62	189.656
cg12623930	II	3	R	TSS200;TSS200;TSS1500;TSS200	N_Shore	Promoter_Associated	NA	TRUE	ABHD14B	-243.263
cg10247798	II	3	F	TSS200;TSS200;TSS1500;TSS200	N_Shore	Promoter_Associated	NA	TRUE	ABHD14B	-296.09
cg03607117	II	3	F	TSS1500;TSS1500;TSS1500	Island		NA	TRUE	SFMBT1	5579.06
cg14444849	II	3	R	TSS1500;TSS1500;TSS1500;TSS1500;Body;Body;Body	N_Shore		NA	NA	C3orf14	82.9898
cg11313025	II	3	R	Body			NA	NA	ADAMTS9	-106.862
cg04421973	II	3	F	Body	N_Shore		NA	TRUE	ADAMTS9	-46.7109
cg22798948	II	3	R				NA	NA	NA	-805.025
cg22255037	II	3	R	TSS1500			NA	NA	FAM19A1	122.317
cg24699612	II	3	F				NA	TRUE	NA	1246.07
cg17321954	II	3	R	TSS200	Island		NA	TRUE	STXBP5L	248.944
cg10567625	II	3	F	Body			NA	NA	CHCHD6	587.136
cg25477364	I	3	F		N_Shelf		NA	TRUE	NA	1320.86
cg19657275	II	3	F	Body			NA	NA	EEFSEC	327.85
cg17225008	I	3	R	TSS1500;TSS200;1stExon;1stExon;5'UTR;5'UTR;5'UTR;5'UTR	Island		NA	NA	MRAS	-334.979
cg05700079	II	3	R	TSS1500	N_Shore		NA	TRUE	ZIC1	17.9495
cg09401099	I	3	F		Island		NA	TRUE	NA	540.157
cg14322760	II	3	F	ExonBnd;ExonBnd;ExonBnd;Body;Body;Body	S_Shore		NA	NA	SMC4	170.936
cg26663696	II	3	F	TSS1500;TSS1500;Body;Body;Body	S_Shelf		NA	NA	MIR15B	90.632
cg07553761	I	3	F	TSS1500	Island	Promoter_Associated	NA	TRUE	TRIM59	341.269
cg07323488	II	3	R	Body			NA	NA	EGFEM1P	-265.234
cg01849284	II	3	R	5'UTR;5'UTR;Body;Body;5'UTR			NA	NA	KCNMB2	175.829
cg14023239	I	3	R	3'UTR	Island		NA	TRUE	KLHL6	246.673
cg25818109	II	3	R	3'UTR		Unclassified	NA	TRUE	MASP1	-241.648
cg00481951	II	3	R	Body	N_Shore		NA	TRUE	SST	852.587
cg23719650	II	3	R		S_Shore		NA	NA	NA	-155.776
cg10622551	I	4	R	Body	Island	Promoter_Associated_Cell_type_specific	NA	TRUE	ZFYVE28	-29.3736
cg21116023	II	4	R	Body;Body;Body;Body;Body;Body;Body;Body			NA	NA	ABLIM2	183.999
cg00358895	II	4	R	Body;Body			NA	NA	LOC439933	-52.9421
cg21323941	II	4	F	TSS1500			NA	NA	DTHD1	-626.565
cg24776194	II	4	F	5'UTR;Body;Body;Body;Body			NA	NA	LIMCH1	900.427
cg02170478	II	4	R	5'UTR	S_Shore	Unclassified	NA	TRUE	PDGFRA	-3.62472
cg01641771	II	4	R	Body	N_Shore	Promoter_Associated	NA	TRUE	SETD7	-1450.11
cg17087414	II	4	F	TSS1500;TSS1500	Island	Unclassified_Cell_type_specific	NA	TRUE	INPP4B	-206.686
cg24251135	II	4	F	Body	S_Shelf		NA	TRUE	USP38	29.7356
cg06843189	II	4	R	Body;Body			NA	NA	NR3C2	1777.56
cg25090514	I	5	R		Island	Unclassified_Cell_type_specific	NA	TRUE	NA	6065.7
cg23465295	II	5	R				NA	TRUE	NA	1051.11
cg21304876	II	5	R	Body;5'UTR;Body			NA	NA	LIFR-AS1	11.478
cg18315346	II	5	F				NA	NA	NA	60.341
cg17621438	II	5	F	TSS1500;TSS1500	N_Shore		NA	TRUE	RNF180	-1503.14
cg12026956	II	5	F	TSS1500	N_Shore		TRUE	TRUE	TNPO1	-541.611
cg10874644	II	5	F				NA	TRUE	NA	-203.772
cg26921969	II	5	R				NA	TRUE	NA	752.518
cg07803236	I	5	R	Body;Body;Body;Body;TSS1500	Island	Promoter_Associated	NA	TRUE	FAM172A	17.431
cg01369611	II	5	R	Body			NA	NA	LOC101929710	-662.764
cg04971401	I	5	F		S_Shore		NA	TRUE	NA	0.558457
cg10495047	II	5	F		Island		NA	TRUE	NA	732.988
cg23500537	II	5	R				NA	TRUE	NA	706.744
cg26811372	II	5	R	Body;Body;Body;Body;Body;Body;Body;5'UTR;Body;1stExon;Body;Body;5'UTR;1stExon;Body	N_Shore	Unclassified_Cell_type_specific	NA	TRUE	PCDHGA4	140.454
cg00811436	II	5	R				NA	NA	NA	-18.656
cg20410135	II	5	F	TSS1500	S_Shore	Promoter_Associated	NA	TRUE	ZNF354A	-82.7569
cg16867657	I	6	F	TSS1500	Island	Unclassified_Cell_type_specific	NA	TRUE	ELOVL2	7820
cg24724428	I	6	F	TSS1500	Island	Unclassified_Cell_type_specific	NA	TRUE	ELOVL2	275.588
cg22736354	II	6	F	1stExon	Island	Promoter_Associated	TRUE	TRUE	NHLRC1	346.45
cg16564333	II	6	F	Body;Body			NA	NA	LRRC16A	441.795
cg06493994	II	6	R	1stExon;5'UTR	Island	Unclassified_Cell_type_specific	TRUE	TRUE	SCGN	1346.25
cg21330423	I	6	R	Body;Body	Island	Unclassified_Cell_type_specific	NA	TRUE	HLA-J	-1814.19
cg03648784	II	6	R	TSS1500;TSS1500;TSS1500;TSS1500;TSS1500;TSS1500;TSS1500;TSS200	S_Shelf		NA	NA	NRM	-348.009
cg14757228	I	6	R	3'UTR	Island	Unclassified_Cell_type_specific	NA	TRUE	PRRT1	2998.57
cg04586502	II	6	F	Body;Body	N_Shore		NA	TRUE	RGL2	1.93844
cg18468088	I	6	F			Unclassified	NA	TRUE	NA	52.4694
cg01660244	I	6	R	5'UTR;1stExon;TSS1500	N_Shore	Unclassified_Cell_type_specific	NA	TRUE	CYP39A1	-429.552
cg10163342	I	6	R	TSS1500;TSS1500;TSS1500;TSS200	Island		NA	NA	BVES-AS1	1189.42
cg12543898	I	6	R	TSS1500;TSS1500;TSS1500;TSS200	Island		NA	NA	BVES-AS1	252
cg17177141	II	6	F	Body			NA	NA	PREP	59.6214
cg26031947	II	6	F	5'UTR	S_Shelf		NA	NA	AMD1	605.638
cg25171858	II	6	F			Unclassified_Cell_type_specific	NA	NA	NA	-67.6585
cg05417985	II	6	F	TSS1500	Island	Unclassified	TRUE	TRUE	ENPP1	-51.6965
cg12383699	I	6	R				NA	TRUE	NA	-74.0343
cg00695799	II	6	F	5'UTR			NA	TRUE	ZC3H12D	-213.269
cg06958223	II	6	R	Body			NA	NA	PPP1R14C	1211.1
cg14035796	I	6	F	TSS200	S_Shore	Promoter_Associated	NA	TRUE	RSPH3	-306.838
cg20786223	II	6	F			Unclassified_Cell_type_specific	NA	NA	NA	-173.945
cg01535080	II	6	F		Island		NA	TRUE	NA	26.942
cg05193120	II	6	R	1stExon;5'UTR;TSS200	Island		NA	NA	DLL1	-2379.88
cg13108129	II	7	F	Body;Body;Body	S_Shelf		NA	NA	C7orf50	339.239
cg01194143	II	7	F			Unclassified	NA	NA	NA	-25.0836
cg19881433	II	7	F	Body;Body;Body;Body;Body;Body			NA	NA	OSBPL3	594.151
cg27430726	I	7	F	1stExon;1stExon;1stExon;5'UTR;5'UTR;5'UTR;Body;Body	Island	Unclassified	NA	NA	CRHR2	-979.378
cg16789844	II	7	R	TSS200	S_Shore		NA	NA	PDE1C	-82.4359
cg20110742	II	7	F		S_Shore		NA	TRUE	NA	-139.2
cg24497732	I	7	R	TSS1500	S_Shore		NA	TRUE	GLI3	501.12
cg12428765	II	7	R	TSS1500;TSS1500;TSS1500;TSS1500;TSS1500;TSS1500;TSS1500;TSS1500;TSS1500;TSS1500;TSS1500;TSS1500;TSS1500		Promoter_Associated	NA	NA	ELN	-312.84
cg16354717	II	7	R	Body;Body			NA	NA	CACNA2D1	22.2837
cg21998512	I	7	F	1stExon;5'UTR	Island	Promoter_Associated	NA	TRUE	GATAD1	-4548.73
cg19142089	II	7	R				NA	NA	NA	-122.427
cg08038054	II	7	R	TSS1500			NA	TRUE	GNG11	-136.206
cg21186299	I	7	R	1stExon;5'UTR	Island	Unclassified	NA	TRUE	VGF	1867.32
cg18446045	II	7	F	TSS1500	Island	Unclassified	NA	NA	VGF	2569.43
cg01216607	I	7	R	TSS1500;1stExon;5'UTR	Island	Promoter_Associated	NA	TRUE	ZNHIT1	-8.77333
cg03619256	II	7	R	Body;Body	N_Shore		NA	TRUE	ATXN7L1	315.789
cg24703117	II	7	R	TSS1500;TSS1500;1stExon;5'UTR;Body	Island		NA	NA	CAV1	-14.9732
cg20665157	II	7	R	Body;Body;Body			NA	TRUE	CADPS2	10.3687
cg13649581	II	7	R	ExonBnd;ExonBnd;ExonBnd;Body;Body;Body			NA	NA	CADPS2	144.159
cg21184711	II	7	F	Body;Body;Body			NA	TRUE	CADPS2	384.379
cg06875060	I	7	F	5'UTR;5'UTR	Island	Promoter_Associated	NA	TRUE	C7orf68	-859.907
cg04528819	II	7	R	1stExon	Island		TRUE	TRUE	KLF14	809.578
cg08097417	II	7	R	TSS1500	Island	Unclassified	NA	TRUE	KLF14	6504.51
cg03473532	II	7	R	Body	N_Shelf	Unclassified_Cell_type_specific	NA	TRUE	MKLN1	-1026.76
cg18479961	II	7	R	TSS200;Body	S_Shore		NA	TRUE	MIR671	119.203
cg23759393	I	7	R	Body;Body;Body	N_Shore		NA	TRUE	PTPRN2	-31.6867
cg10281800	II	8	F	Body;Body;Body;Body			NA	NA	MSRA	1983.14
cg15255905	II	8	F	Body;Body	N_Shelf	Unclassified_Cell_type_specific	NA	NA	FGF17	573.086
cg03025830	I	8	F	Body	Island		NA	TRUE	FGF17	171.101
cg09981907	II	8	R	TSS1500;TSS1500;TSS1500		Unclassified	NA	TRUE	BMP1	-197.032
cg06210197	I	8	F	TSS1500;TSS200	Island	Unclassified_Cell_type_specific	NA	NA	NEFM	463.348
cg06921345	II	8	F				NA	NA	NA	-54.1263
cg19925215	II	8	R	Body;Body;Body		Unclassified_Cell_type_specific	NA	TRUE	TPD52	14.818
cg16088485	II	8	R	Body;Body			NA	NA	VPS13B	13.5009
cg06389015	II	8	F				NA	NA	NA	401.5
cg09430518	II	8	R				NA	TRUE	NA	179.72
cg27062571	II	8	F	5'UTR			NA	TRUE	FER1L6	356.134
cg06568789	II	8	R			Unclassified	NA	TRUE	NA	-57.5242
cg25222362	II	8	F				NA	NA	NA	-72.7708
cg11535178	II	8	R				NA	NA	NA	147.369
cg26361535	II	8	F	Body			NA	TRUE	ZC3H3	6.26491
cg03242028	II	9	R	TSS200	N_Shelf		NA	TRUE	MSMP	888.945
cg16174370	I	9	R	TSS200;TSS200	Island		NA	NA	WNK2	192.142
cg17331032	II	9	R	Body;Body			NA	NA	FBP1	88.1369
cg03404662	II	9	F	TSS200	Island	Promoter_Associated	NA	TRUE	SUSD1	135.969
cg08666741	II	9	F	TSS200	Island		NA	NA	KIF12	76.7462
cg01468696	II	9	R				NA	NA	NA	158.378
cg14470803	II	9	F	TSS1500	S_Shore		NA	TRUE	DBC1	-138.874
cg11036717	I	9	R	TSS200	Island	Promoter_Associated	NA	NA	GOLGA1	-2737.16
cg02598750	II	9	R		N_Shore		NA	TRUE	NA	2.08905
cg11819703	I	9	R	TSS1500;Body	N_Shore		NA	NA	LOC100128593	-411.374
cg09589189	II	10	F	Body			NA	NA	TAF3	686.619
cg09099868	II	10	R		N_Shore	Promoter_Associated_Cell_type_specific	NA	TRUE	NA	177.746
cg10804656	I	10	F		Island		NA	TRUE	NA	46.8317
cg04415646	II	10	F	Body;Body;Body;Body			NA	NA	SPAG6	-1006.05
cg13206721	II	10	R	TSS1500;Body	N_Shore		NA	NA	GPR158	2073.55
cg27394111	II	10	R				NA	NA	NA	-74.2136
cg14446942	II	10	F	TSS1500;TSS1500	S_Shore		NA	TRUE	ITGB1	335.198
cg16312574	II	10	F				NA	NA	NA	6.0053
cg24691336	II	10	F		N_Shore		NA	TRUE	NA	-4980.66
cg11394115	I	10	R	1stExon;5'UTR	Island		NA	NA	ANK3	-1786.1
cg15013801	I	10	F	TSS1500;5'UTR	S_Shore		NA	TRUE	ASCC1	-1209.79
cg15117920	II	10	R	TSS1500;TSS1500;5'UTR;5'UTR	N_Shore		NA	NA	ADK	-20.737
cg26483332	II	10	F	3'UTR	N_Shore		NA	TRUE	COMTD1	-1289.92
cg17953385	II	10	F	Body;Body	Island		NA	TRUE	C10orf41	-781.424
cg00544558	II	10	R				NA	NA	NA	1576.96
cg14209784	II	10	F	TSS1500;Body	N_Shore	Unclassified	NA	TRUE	AGAP11	-793.92
cg07388132	II	10	F	Body	S_Shore		NA	TRUE	HELLS	-673.736
cg19935065	II	10	F	TSS1500;TSS1500			NA	TRUE	DNTT	139.427
cg26067760	II	10	F	TSS1500;TSS1500;TSS1500;TSS1500	S_Shelf		NA	TRUE	HPSE2	77.1039
cg02747487	II	10	R	Body			NA	NA	C10orf76	844.898
cg12549087	II	10	F	TSS1500;TSS1500;TSS200	N_Shore	Unclassified_Cell_type_specific	NA	NA	GSTO1	350.254
cg10380546	II	11	F	Body;Body	N_Shore		NA	NA	AP2A2	153.321
cg05586607	II	11	F		N_Shelf		NA	TRUE	NA	-20.9774
cg12578166	II	11	R	Body	S_Shore		TRUE	TRUE	KCNQ1	-109.686
cg11732853	II	11	F	Body;Body			NA	NA	KCNQ1	168.619
cg26665035	I	11	F	Body;TSS1500	N_Shelf	Unclassified_Cell_type_specific	NA	TRUE	SLC22A18AS	-35.3633
cg02219001	II	11	R				NA	NA	NA	-572.194
cg17643735	II	11	F	Body;Body			NA	NA	USP47	-1074.86
cg04940570	I	11	R	5'UTR	Island	Unclassified_Cell_type_specific	NA	TRUE	TEAD1	590.002
cg06671842	I	11	F	TSS200;TSS200;TSS200	Island		NA	TRUE	PTPN5	-328.262
cg06532544	II	11	R	TSS200;TSS200;Body;Body	Island		NA	TRUE	NAV2	-237.991
cg18950102	I	11	R		Island	Unclassified_Cell_type_specific	NA	TRUE	NA	-328.653
cg04898130	II	11	R	5'UTR			NA	TRUE	TSPAN18	135.901
cg04854089	II	11	F	Body	Island	Unclassified_Cell_type_specific	NA	TRUE	DGKZ	-635.15
cg10059056	II	11	F	Body	S_Shore	Unclassified_Cell_type_specific	NA	TRUE	DGKZ	-385.649
cg13475388	I	11	F	TSS1500;Body	Island		NA	TRUE	MIR1908	-3253.24
cg00354992	II	11	R	Body;Body			NA	NA	FERMT3	60.9106
cg03057079	II	11	R	TSS1500;3'UTR	Island	Unclassified	NA	TRUE	VEGFB	-185.486
cg10998122	I	11	R	TSS1500;1stExon;5'UTR;TSS200	Island	Promoter_Associated	NA	TRUE	FKBP2	-145.909
cg23669043	II	11	F	TSS200	S_Shore	Unclassified	NA	TRUE	CTSF	-352.208
cg01822532	II	11	F	Body	Island	Unclassified_Cell_type_specific	NA	TRUE	LRP5	26.8737
cg27330757	II	11	R	TSS1500	Island	Unclassified	NA	TRUE	FGF19	-1500.11
cg04462378	II	11	F	5'UTR			NA	TRUE	NUMA1	-234.598
cg25982711	I	11	F	5'UTR;5'UTR	S_Shore	Promoter_Associated	NA	NA	SERPINH1	-480.651
cg00080012	II	11	F	TSS200;TSS200	N_Shore	Promoter_Associated	TRUE	TRUE	EED	-80.2958
cg09070023	II	11	R				NA	NA	NA	112.072
cg20200605	I	11	R	Body	Island	Promoter_Associated_Cell_type_specific	NA	TRUE	APOA1	-88.2417
cg11564392	I	11	F	TSS1500;TSS1500	Island	Promoter_Associated	NA	NA	IL10RA	-188.128
cg24639239	II	11	F	5'UTR			NA	NA	FAM118B	226.712
cg02046143	I	11	F	Body	N_Shelf	Promoter_Associated	NA	TRUE	IGSF9B	-410.407
cg07813377	II	12	F	Body;Body;Body;Body;Body			NA	TRUE	ERC1	175.536
cg01477894	II	12	F				NA	NA	NA	-66.1192
cg09692396	I	12	F	3'UTR;TSS1500;3'UTR;3'UTR	Island	Promoter_Associated	NA	TRUE	LRRC23	-768.279
cg15110296	II	12	R	TSS1500;Body	N_Shore	Promoter_Associated	NA	TRUE	LOH12CR1	-266.315
cg00987808	II	12	R	Body	S_Shore		NA	NA	PDE3A	-210.075
cg02691005	II	12	F	Body	S_Shore		NA	NA	PDE3A	-172.009
cg15303073	II	12	F	TSS1500			NA	NA	KCNJ8	-190.17
cg22083892	II	12	R	TSS1500			NA	NA	KCNJ8	-758.996
cg01820663	II	12	R				NA	NA	NA	581.346
cg19722847	II	12	F	TSS1500	S_Shore		TRUE	TRUE	IPO8	-882.545
cg06401993	II	12	F	ExonBnd;ExonBnd;ExonBnd;Body;Body;Body			NA	NA	HDAC7	460.728
cg22358580	II	12	R	5'UTR;TSS200;Body	N_Shore	Unclassified	NA	TRUE	HOXC4	104.408
cg01579001	II	12	R	TSS1500	N_Shelf		NA	TRUE	ITGA7	194.868
cg06400595	I	12	R	3'UTR;TSS1500;TSS1500		Promoter_Associated	NA	TRUE	MYL6B	-1775.78
cg11629172	II	12	F	Body;Body			NA	NA	BAZ2A	593.939
cg00753885	II	12	R		S_Shore		NA	TRUE	NA	-1197.88
cg04671518	II	12	R	TSS1500	Island	Promoter_Associated	NA	NA	TBK1	-788.057
cg05445721	II	12	F	Body			NA	NA	PTPRQ	15.64
cg11649376	II	12	F	Body	S_Shore		NA	TRUE	ACSS3	-878.977
cg07204479	II	12	R	Body;3'UTR;1stExon	N_Shelf		NA	TRUE	WDR51B	161.585
cg10159113	II	12	F	Body;Body		Unclassified	NA	NA	CHST11	264.274
cg18614443	II	12	F	Body			NA	NA	SVOP	33.7294
cg01195610	II	12	F	5'UTR;5'UTR;5'UTR;TSS1500;TSS1500	S_Shore	Promoter_Associated	NA	NA	MVK	-1843.52
cg04596060	II	12	F	TSS1500;TSS1500;TSS1500	S_Shore	Promoter_Associated	NA	TRUE	RBM19	-27.3298
cg25150715	II	12	R	TSS1500;TSS1500;TSS1500;TSS1500;TSS1500;TSS1500;TSS1500;TSS1500	S_Shore		NA	NA	C12orf43	-3.3452
cg09561174	II	12	F	Body;Body	S_Shore		NA	NA	PITPNM2	399.891
cg25236904	I	12	R	TSS200	Island	Promoter_Associated	NA	TRUE	EP400NL	-384.346
cg22277154	II	13	F		S_Shore	Unclassified_Cell_type_specific	NA	TRUE	NA	-18.1117
cg11126134	II	13	R	TSS200	Island		TRUE	TRUE	C13orf33	75.9975
cg06648759	II	13	R				NA	TRUE	NA	348.579
cg27021512	II	13	R	TSS1500	S_Shore	Promoter_Associated	NA	TRUE	ESD	-452.252
cg12424329	II	13	R	TSS1500	S_Shore	Promoter_Associated	NA	TRUE	ESD	-321.471
cg16193278	II	13	R	Body;Body;Body;Body		Promoter_Associated	NA	TRUE	UBAC2	-373.3
cg18386168	II	13	R	TSS200;Body	N_Shore	Unclassified_Cell_type_specific	NA	NA	MCF2L	447.223
cg21994794	II	14	F	5'UTR;5'UTR;5'UTR;5'UTR;5'UTR;5'UTR;5'UTR;5'UTR;5'UTR;5'UTR;5'UTR;5'UTR;5'UTR;TSS1500;Body	N_Shore		NA	NA	NDRG2	-330.574
cg01873886	I	14	R	5'UTR;5'UTR;5'UTR	N_Shore		NA	TRUE	BMP4	885.103
cg01899130	II	14	R	Body;Body;Body;Body		Unclassified_Cell_type_specific	NA	TRUE	GCH1	16257.9
cg03032497	II	14	R		N_Shore		NA	TRUE	NA	1505.48
cg18486590	II	14	R	3'UTR;1stExon	S_Shore		NA	TRUE	HSPA2	34.3293
cg22856434	I	14	F		Island	Unclassified	NA	TRUE	NA	-1498.41
cg05175318	II	14	F	Body;Body;Body	S_Shore		NA	TRUE	NRXN3	370.787
cg04742977	II	14	F	Body			NA	TRUE	TTC7B	62.2551
cg07440398	II	14	F	Body;Body	Island	Unclassified_Cell_type_specific	NA	TRUE	BCL11B	-461.217
cg26225814	II	14	R				NA	NA	NA	516.451
cg00218090	II	14	R				NA	NA	NA	297.434
cg14359680	II	14	R	TSS1500		Promoter_Associated	NA	TRUE	GPR132	-38.2515
cg18876270	II	14	F		N_Shore	Unclassified_Cell_type_specific	NA	TRUE	NA	-180.429
cg05037628	I	14	R		S_Shelf	Promoter_Associated	NA	TRUE	NA	-13.2688
cg00688840	II	14	R				NA	TRUE	NA	488.007
cg21567504	I	15	R	TSS200	Island	Unclassified	NA	TRUE	OCA2	81.7413
cg26469387	II	15	F	Body			NA	TRUE	OTUD7A	130.072
cg20955701	II	15	R	ExonBnd;ExonBnd;ExonBnd;Body;Body;Body			NA	NA	RASGRP1	-339.176
cg08704172	II	15	F	TSS200	Island	Promoter_Associated	NA	TRUE	RNF111	-1243.59
cg08484839	I	15	R	TSS200;TSS200;TSS1500;TSS200	Island	Promoter_Associated	NA	TRUE	DPP8	-156.89
cg07220726	II	15	F	TSS1500;TSS1500;TSS1500;TSS1500	S_Shore	Promoter_Associated	NA	NA	DPP8	-499.852
cg07024568	II	15	F	Body			NA	NA	THSD4	-622.433
cg17127722	II	15	F				NA	NA	NA	-156.311
cg20592391	II	15	F	Body		Unclassified_Cell_type_specific	NA	TRUE	AP3B2	10.2029
cg02913089	II	15	F	Body;Body	Island		TRUE	TRUE	PDE8A	-1068.29
cg02903680	II	15	F	Body;Body	S_Shore		NA	TRUE	PDE8A	-840.1
cg08001256	II	15	F	Body	Island		NA	TRUE	ZNF710	54.4377
cg01606057	II	15	F				NA	NA	NA	1.68297
cg08241115	II	16	F	Body	S_Shore		NA	TRUE	RHOT2	-7.48338
cg05542681	I	16	R	Body	Island		NA	TRUE	FBXL16	16.3076
cg01960979	II	16	F	Body			NA	TRUE	IFT140	-2665.97
cg11220950	II	16	R	Body	Island		NA	TRUE	SYNGR3	217.703
cg06595578	II	16	F	Body;TSS1500	N_Shore		NA	NA	SRRM2-AS1	347.17
cg06231680	II	16	R	Body;Body;Body			NA	NA	ZNF75A	2092.56
cg11935615	II	16	R	Body;Body;Body			NA	NA	KIAA0430	-506.398
cg02983090	II	16	R	TSS1500;5'UTR;5'UTR		Promoter_Associated	NA	TRUE	IL21R	4543.13
cg04393675	I	16	F	1stExon;1stExon;5'UTR;1stExon;5'UTR;5'UTR;1stExon;5'UTR;1stExon;5'UTR	Island	Promoter_Associated	NA	TRUE	SPNS1	-1446.44
cg08047629	II	16	F	TSS200;TSS1500			NA	TRUE	GDPD3	30.9673
cg12641578	I	16	F	TSS1500;TSS1500;1stExon;1stExon;5'UTR;5'UTR	Island		NA	NA	ITFG1-AS1	383.077
cg20588519	II	16	F		S_Shore		NA	NA	NA	-824.45
cg12959488	II	16	F		S_Shore		NA	NA	NA	-229.492
cg16540789	II	16	R	TSS200;TSS200	S_Shore		NA	TRUE	LDHD	-105.226
cg03743982	II	16	F	TSS200;TSS200	S_Shore		NA	TRUE	LDHD	-167.671
cg20481941	II	16	R	Body;TSS1500			NA	NA	LINC01227	79.0408
cg02920582	II	16	R				NA	NA	NA	-5.19015
cg02697654	II	16	R				NA	TRUE	NA	-34.3629
cg01388498	II	16	F	TSS1500;Body	S_Shore		NA	NA	FBXO31	-595.187
cg05707655	II	17	R	3'UTR;3'UTR;3'UTR	N_Shore		NA	TRUE	ABR	201.063
cg02317299	I	17	F	5'UTR;Body;TSS1500	N_Shore	Unclassified	NA	TRUE	MYO1C	-5631.34
cg27334764	II	17	R	Body;Body;Body;Body	N_Shore		NA	NA	TRPV1	29.3802
cg25422405	II	17	F	Body			NA	TRUE	ITGAE	36.221
cg26232158	I	17	R	TSS200;5'UTR;5'UTR;5'UTR;5'UTR;TSS1500;TSS1500;TSS1500;TSS1500;TSS1500	Island	Promoter_Associated	NA	NA	MIS12	-639.687
cg26559767	II	17	R	Body;Body	N_Shelf		NA	NA	CCDC42	431.497
cg13108341	II	17	R	Body			NA	NA	DNAH9	-895.801
cg17591474	II	17	F				NA	NA	NA	36.3066
cg08806622	I	17	R	TSS1500;TSS1500	Island	Promoter_Associated	NA	TRUE	PHF12	-298.803
cg00046991	II	17	R	Body			NA	TRUE	MYO1D	1081.82
cg23793397	II	17	R	1stExon	Island		NA	TRUE	C17orf96	153.104
cg00462994	II	17	F	TSS200;TSS200	N_Shore		TRUE	TRUE	NAGS	413.526
cg12223258	II	17	R	5'UTR;5'UTR		Unclassified_Cell_type_specific	NA	TRUE	DCAKD	291.8
cg03785666	II	17	R	TSS1500;3'UTR	N_Shore	Promoter_Associated	NA	TRUE	LOC100133991	-27.3588
cg21170629	I	17	R	TSS200;Body;Body;Body;Body;Body;Body;Body	Island		NA	NA	CHAD	-80.0699
cg19961043	I	17	F	TSS1500;Body	Island		NA	TRUE	CHAD	-71.1463
cg02104993	I	17	F	1stExon;5'UTR	Island		NA	TRUE	TOM1L1	-958.574
cg01890090	II	17	F	Body			NA	NA	HLF	1.88049
cg02071825	II	17	R	TSS200	Island		NA	TRUE	PPM1E	60.125
cg16969368	I	17	R	TSS200;TSS200	Island	Unclassified	NA	TRUE	DHX40	311.084
cg25909396	II	17	F	Body	S_Shore	Unclassified_Cell_type_specific	NA	TRUE	PRKCA	-692.195
cg15519474	II	17	F	Body	S_Shore	Unclassified_Cell_type_specific	NA	TRUE	PRKCA	-269.087
cg16987606	II	17	F	TSS1500	N_Shore	Unclassified_Cell_type_specific	NA	TRUE	GPRC5C	-217.424
cg09808774	II	17	F	Body	S_Shore		NA	TRUE	OTOP3	727.737
cg12027254	II	17	R	Body;Body			NA	TRUE	TNRC6C	29.2115
cg27470213	I	17	R	Body		Unclassified	NA	TRUE	LGALS3BP	-23.5156
cg22353329	I	17	R	TSS1500	Island	Promoter_Associated	NA	TRUE	CBX4	1132.36
cg04701937	I	17	F			Promoter_Associated	NA	TRUE	NA	-219.86
cg19151852	II	17	F	Body;Body;Body	S_Shelf		NA	NA	ASPSCR1	49.2453
cg15991309	II	17	F	5'UTR;1stExon	Island		NA	TRUE	SECTM1	-346.635
cg11029191	II	18	R	Body	Island	Unclassified_Cell_type_specific	NA	TRUE	SIGLEC15	-25.31
cg17243289	II	18	F	TSS1500;TSS1500;TSS1500	Island		NA	TRUE	SMAD2	1082.72
cg25996614	II	18	F		Island	Promoter_Associated	NA	TRUE	NA	-1667.7
cg00724774	I	19	R	TSS200	Island	Promoter_Associated	NA	TRUE	ATP8B3	-679.074
cg10591771	I	19	R	Body	N_Shore	Unclassified	NA	TRUE	PIP5K1C	428.365
cg09094866	II	19	R	TSS1500;TSS1500;TSS1500	S_Shore	Promoter_Associated	NA	NA	PIP5K1C	-480.914
cg12304817	I	19	R	TSS200	Island	Promoter_Associated	NA	TRUE	KDM4B	-220.395
cg12775359	II	19	R			Unclassified_Cell_type_specific	NA	NA	NA	-419.542
cg11766468	I	19	R	Body;Body	N_Shelf	Unclassified_Cell_type_specific	NA	TRUE	EVI5L	67.6378
cg14911690	I	19	R	1stExon	Island	Promoter_Associated	NA	TRUE	PBX4	4661.72
cg09617716	II	19	F		N_Shore		NA	NA	NA	31.4721
cg08772127	II	19	F	3'UTR;TSS200;TSS200	N_Shore		NA	NA	SCN1B	1152.89
cg05825523	II	19	F	Body;Body;Body	Island	Promoter_Associated	NA	TRUE	LSR	-181.274
cg14166009	II	19	F	TSS1500	Island	Promoter_Associated	TRUE	TRUE	HKR1	150.001
cg12948621	II	19	R	TSS200	Island	Promoter_Associated	NA	TRUE	HKR1	196.172
cg12024906	II	19	F	1stExon;5'UTR	Island	Promoter_Associated	TRUE	TRUE	HKR1	12.7863
cg25820703	I	19	R	Body	Island		NA	TRUE	GGN	-6.11466
cg06891424	II	19	F	ExonBnd;ExonBnd;Body;Body			NA	NA	RYR1	65.4438
cg23959119	I	19	R	TSS200;Body;Body;Body	Island		NA	TRUE	PRR19	-508.103
cg18088844	II	19	R	TSS200	N_Shelf	Unclassified	NA	TRUE	GIPR	-1760.18
cg13435220	II	19	R				NA	NA	NA	137.126
cg21907521	II	19	F	5'UTR	S_Shore	Unclassified_Cell_type_specific	NA	NA	FUT1	-43.189
cg21328810	II	19	F	Body	Island	Unclassified	NA	TRUE	KCNC3	115.564
cg24481841	II	19	F	Body	N_Shelf		NA	TRUE	NCRNA00085	-101.06
cg09478021	II	19	F	Body			NA	NA	CACNG7	894.584
cg10625705	II	20	F	1stExon	Island		NA	TRUE	SOX12	47.4053
cg25125453	II	20	F	5'UTR;1stExon			TRUE	TRUE	SPTLC3	566.643
cg25764605	II	20	R				NA	NA	NA	1341.87
cg02911960	II	20	R	Body;Body			NA	NA	ENTPD6	41.8357
cg13523649	I	20	F	Body	Island		NA	TRUE	C20orf95	-162.938
cg27478635	II	20	F			Unclassified_Cell_type_specific	NA	NA	NA	-11.705
cg14234258	II	20	F	Body;Body;Body;Body;Body			NA	NA	SLC13A3	28.655
cg16305154	II	20	R	3'UTR;Body;3'UTR;Body;Body;Body;Body;Body;Body			NA	NA	GNAS	269.409
cg16381169	II	21	R				NA	NA	NA	-494.215
cg21667204	II	21	R				NA	NA	NA	670.272
cg19963608	II	21	F	TSS1500	N_Shore	Unclassified_Cell_type_specific	NA	NA	COL6A1	-117.081
cg23060323	II	22	R				NA	NA	NA	-50.0767
cg07392009	II	22	R	5'UTR;5'UTR			NA	NA	LARGE	-4.42168
cg24478024	II	22	F	Body;Body;Body;Body;Body;Body			NA	NA	RBFOX2	374.876
cg06054473	II	22	F			Unclassified	NA	NA	NA	-467.634
cg19130511	II	22	R	Body;TSS1500	S_Shore		NA	NA	PRR34-AS1	-166.08
cg17476193	II	22	R	TSS1500	S_Shore		NA	NA	SELO	-175.601

## Sheet: Lasso Min
Illumina ID	Probe type	Chromosome	Strand	RefGene Group	Genetic region	Regulatory region	Methyl27	Methyl450	Gene	Model estimates
Intercept										9519.68
cg25759916	II	1	R	chr1:975496-980305	Island		NA	TRUE	AGRN	-734.475
cg12642568	II	1	R	chr1:1850098-1851391	N_Shelf		NA	NA	CALML6	-654.353
cg13805052	II	1	R			Unclassified_Cell_type_specific	NA	TRUE	LOC100129534	519.005
cg26426080	I	1	R	chr1:3038067-3038343	S_Shore		NA	TRUE	PRDM16	24.8379
cg04277097	II	1	F				NA	TRUE	PRDM16	27.8956
cg17163527	I	1	R	chr1:3447449-3447950	N_Shore		NA	TRUE	MEGF6	-238.734
cg09686010	II	1	F	chr1:3447449-3447950	S_Shore		NA	NA	MEGF6	-798.549
cg17163168	I	1	F				NA	TRUE	TP73	21.475
cg02924487	I	1	F	chr1:3649294-3649674	Island	Unclassified_Cell_type_specific	NA	TRUE	TP73	37.5477
cg13067635	II	1	R			Unclassified_Cell_type_specific	NA	TRUE	NA	151.125
cg07015749	I	1	F	chr1:6086244-6086494	N_Shore		NA	TRUE	KCNAB2	-35.7427
cg11231958	II	1	R				NA	TRUE	NA	115.788
cg05742354	II	1	F	chr1:10853894-10856964	Island	Unclassified_Cell_type_specific	NA	TRUE	CASZ1	-658.987
cg22456539	I	1	F	chr1:11740828-11741717	Island	Promoter_Associated	NA	TRUE	MAD2L2	-137.766
cg12702014	II	1	F				NA	NA	PRDM2	1.77189
cg20822990	II	1	R	chr1:17337829-17338590	S_Shore	Promoter_Associated	NA	TRUE	ATP13A2	-314.6
cg21243909	II	1	R	chr1:17764072-17765811	S_Shore	Promoter_Associated	TRUE	TRUE	RCC2	1104.83
cg11077186	II	1	F				NA	NA	LINC01141	-21.5503
cg04858462	II	1	F				NA	NA	MAN1C1	12.2963
cg08939008	I	1	F	chr1:27153033-27153243	N_Shore	Promoter_Associated	NA	TRUE	ZDHHC18	-478.649
cg02555074	II	1	F	chr1:27320127-27321146	N_Shore		NA	TRUE	TRNP1	-154.075
cg18575682	II	1	R	chr1:27338879-27339441	S_Shore		NA	NA	FAM46B	-512.284
cg06507987	II	1	R	chr1:27687024-27687743	N_Shore		NA	TRUE	MAP3K6	0.547976
cg25410668	II	1	R	chr1:28240584-28241535	S_Shore	NonGene_Associated	NA	TRUE	RPA2	524.392
cg23520820	II	1	F			Unclassified	NA	NA	NA	-85.8089
cg11415498	II	1	F				NA	NA	NA	-239.745
cg11197101	I	1	R	chr1:33219427-33220028	Island	Promoter_Associated	NA	TRUE	KIAA1522	-262.426
cg10106804	I	1	F	chr1:35258564-35258791	Island	Unclassified_Cell_type_specific	NA	TRUE	GJA4	-1009.49
cg00712582	II	1	F				NA	NA	NA	17.0343
cg26855786	II	1	F	chr1:40105010-40105707	S_Shore	Unclassified_Cell_type_specific	NA	NA	HEYL	300.158
cg14165978	II	1	R	chr1:40156930-40158514	N_Shore	Promoter_Associated	NA	TRUE	HPCAL4	-10.491
cg23646212	I	1	R	chr1:40997160-40997439	Island	Promoter_Associated	NA	TRUE	ZNF684	-436.968
cg17590083	I	1	R				NA	TRUE	NA	-127.147
cg05934660	II	1	R	chr1:42928797-42929500	Island	Promoter_Associated	NA	TRUE	NA	-127.919
cg06691589	II	1	R			Unclassified	NA	NA	C1orf228	-46.644
cg18806997	II	1	R	chr1:45241013-45241900	S_Shore	Promoter_Associated	NA	TRUE	SNORD46	268.605
cg24200825	II	1	F				NA	NA	NA	-292.572
cg18815943	I	1	F	chr1:47881896-47883065	Island	Unclassified_Cell_type_specific	TRUE	TRUE	FOXE3	170.871
cg06335143	II	1	R	chr1:53308294-53309262	Island	Unclassified	NA	TRUE	ZYG11A	87.1004
cg06784991	I	1	R	chr1:53308294-53309262	Island	Unclassified	NA	TRUE	ZYG11A	440.722
cg07976644	I	1	R	chr1:55266277-55267058	Island	Promoter_Associated	NA	TRUE	TTC22	-4986.23
cg17779831	I	1	R	chr1:55271665-55271972	Island		NA	NA	C1orf177	-81.8955
cg11425788	II	1	R				NA	TRUE	FGGY	-54.3771
cg07914614	II	1	F				NA	NA	NA	-13.6453
cg00448707	I	1	F	chr1:68512643-68513005	Island		NA	TRUE	DIRAS3	116.679
cg16166651	II	1	F	chr1:68962283-68963006	N_Shore		NA	NA	DEPDC1-AS1	165.804
cg19418809	II	1	R	chr1:82265998-82269048	N_Shore		NA	NA	ADGRL2	274.111
cg02595750	II	1	R	chr1:91190489-91192804	N_Shore	Unclassified_Cell_type_specific	NA	TRUE	NA	957.845
cg02688432	II	1	F	chr1:91966263-91966999	S_Shelf		NA	NA	CDC7	28.207
cg17858328	I	1	R	chr1:92945907-92952609	Island		NA	TRUE	GFI1	733.704
cg02533585	II	1	F				NA	NA	LOC729970	30.3748
cg17349627	II	1	F				NA	NA	NA	-77.239
cg18998253	II	1	R				NA	NA	LPPR4	185.684
cg11509096	II	1	F				NA	NA	NA	-2.67401
cg18933331	II	1	R	chr1:110185961-110186164	S_Shore	Unclassified	NA	TRUE	NA	-445.164
cg20075319	II	1	F				NA	NA	KCND3	-39.4851
cg08115653	II	1	F				NA	NA	CAPZA1	201.212
cg15975824	II	1	F	chr1:113932580-113934070	N_Shore		NA	TRUE	MAGI3	1.96693
cg04219320	II	1	R				NA	NA	VTCN1	3.80523
cg05034361	II	1	F				NA	NA	RNF115	947.628
cg07561848	I	1	F	chr1:150551328-150552353	Island	Unclassified	NA	TRUE	MCL1	-1303.18
cg05350607	II	1	F				NA	TRUE	LINGO4	30.1817
cg03438305	I	1	R	chr1:152083021-152084240	N_Shore	Unclassified_Cell_type_specific	NA	TRUE	TCHH	-80.3919
cg10830687	II	1	R				NA	NA	IL6R	-0.401001
cg23749802	II	1	R	chr1:154971870-154972404	S_Shore	Promoter_Associated	NA	NA	NA	-480.59
cg12078486	I	1	R	chr1:155108007-155108611	Island	Promoter_Associated	NA	TRUE	RAG1AP1	-225.113
cg08400879	II	1	R	chr1:155163434-155163818	S_Shelf		NA	NA	THBS3	55.1964
cg12577372	I	1	R	chr1:155292469-155295433	N_Shore		NA	TRUE	RUSC1	335.873
cg00660163	I	1	F	chr1:156052072-156052803	Island	Unclassified	NA	TRUE	MEX3A	-3742.68
cg17718488	II	1	F	chr1:156084486-156085097	N_Shore	Promoter_Associated_Cell_type_specific	NA	NA	LMNA	-15.4786
cg22638236	II	1	R				NA	NA	PBX1	5.59242
cg07049167	II	1	R				NA	TRUE	POGK	-658.161
cg17104258	I	1	R	chr1:167090575-167091010	Island		NA	TRUE	DUSP27	-228.326
cg27232352	II	1	F			Unclassified_Cell_type_specific	NA	NA	NA	165.924
cg12556775	II	1	F	chr1:171753416-171753629	S_Shelf		NA	NA	METTL13	-4840.83
cg03584199	II	1	F			Unclassified_Cell_type_specific	NA	TRUE	NA	-320.927
cg16600909	II	1	R				NA	NA	NA	-9.62935
cg21242642	II	1	R			Unclassified	NA	NA	NA	611.56
cg10474240	I	1	F	chr1:179711947-179713951	Island	Unclassified_Cell_type_specific	NA	NA	FAM163A	-271.938
cg24453836	I	1	R	chr1:179923716-179924419	Island	Promoter_Associated	NA	TRUE	CEP350	-1380.63
cg09235837	I	1	F	chr1:180198119-180204975	Island		NA	TRUE	LHX4	-2309.49
cg13559225	I	1	R	chr1:182758395-182759097	Island	Promoter_Associated	NA	TRUE	NA	-800.772
cg02255808	II	1	F				NA	NA	NA	558.862
cg17804356	II	1	R	chr1:200009807-200010036	Island	Unclassified	NA	TRUE	NR5A2	0.578754
cg23915111	II	1	R	chr1:200589552-200590124	Island	Promoter_Associated	TRUE	TRUE	KIF14	1685.87
cg23929317	II	1	R	chr1:201123245-201123746	S_Shore	Promoter_Associated	NA	TRUE	TMEM9	-46.418
cg27480064	II	1	R	chr1:203097233-203097496	Island		NA	NA	ADORA1	141.07
cg24047926	II	1	R				NA	TRUE	SOX13	-19.0108
cg26090563	II	1	F				NA	NA	PLEKHA6	680.16
cg10390671	II	1	F				NA	NA	PIK3C2B	2895.63
cg19944534	II	1	R				NA	NA	NA	19.7227
cg22793142	II	1	F			Unclassified_Cell_type_specific	NA	TRUE	LOC148696	-638.521
cg15393490	II	1	R			Promoter_Associated	NA	TRUE	NA	-189.734
cg10501210	I	1	F				NA	TRUE	NA	-2575.98
cg22265636	II	1	F				NA	NA	PLXNA2	114.756
cg10587082	II	1	R				NA	TRUE	PLXNA2	-144.787
cg09235719	II	1	R				NA	NA	PLXNA2	-384.575
cg12446246	II	1	F	chr1:208416489-208418016	S_Shore	Promoter_Associated	NA	TRUE	PLXNA2	-132.008
cg24506320	II	1	R				NA	NA	TRAF5	21.533
cg02451670	II	1	R	chr1:212208837-212209364	N_Shore		TRUE	TRUE	INTS7	61.9247
cg09847295	II	1	R				NA	NA	NA	-14.1096
cg21860785	II	1	F				NA	NA	ESRRG	-373.419
cg06535749	II	1	F	chr1:220701507-220702348	N_Shore		NA	TRUE	NA	50.9913
cg02096303	II	1	R				NA	NA	NA	0.789081
cg18310639	II	1	F	chr1:223899990-223900823	S_Shelf	Promoter_Associated_Cell_type_specific	NA	TRUE	CAPN2	-34.7977
cg03054277	I	1	F	chr1:228399471-228402037	Island		NA	TRUE	OBSCN	184.211
cg25879832	II	1	R	chr1:228593811-228594713	Island	Promoter_Associated	NA	TRUE	TRIM11	-1815.26
cg14660449	II	1	R				NA	NA	NA	-19.8034
cg03649626	II	1	F				NA	NA	NA	-1394.1
cg18964582	II	1	R	chr1:236558459-236559336	N_Shore	Unclassified_Cell_type_specific	NA	TRUE	EDARADD	-11.1861
cg24365969	II	1	F				NA	NA	ACTN2	-817.676
cg07333568	II	1	F				NA	NA	NA	-11.6441
cg07830269	II	1	F				NA	TRUE	FMN2	115.594
cg25664402	II	1	F	chr1:244013802-244014592	Island		NA	TRUE	NA	866.761
cg15779457	II	1	F				NA	NA	NA	51.6731
cg26150142	II	1	R	chr1:248100325-248100726	S_Shelf		NA	TRUE	OR2L13	38.1424
cg25945732	I	2	F	chr2:263400-265238	Island		NA	TRUE	ACP1	1266.35
cg06153448	II	2	F				NA	TRUE	NA	-0.325807
cg20556744	I	2	R	chr2:9614194-9615235	Island	Promoter_Associated	NA	TRUE	IAH1	-64.573
cg02322908	II	2	R	chr2:11051858-11053476	N_Shore	Unclassified_Cell_type_specific	NA	TRUE	KCNF1	575.133
cg02441694	II	2	F				NA	NA	NA	144.09
cg07617759	II	2	R				NA	TRUE	LOC285045	78.28
cg04759874	II	2	R	chr2:45169505-45171884	N_Shore		NA	NA	SIX3-AS1	-498.476
cg09119656	II	2	R				NA	TRUE	EPAS1	-43.4462
cg13820434	II	2	R				NA	TRUE	NA	-680.075
cg08264638	II	2	F	chr2:55746675-55746999	S_Shore		NA	TRUE	CCDC104	-2301.98
cg11807280	II	2	F	chr2:66652691-66654218	S_Shore		NA	TRUE	NA	-267.94
cg04904480	II	2	F				NA	NA	NA	362.696
cg06620837	II	2	R	chr2:70485231-70485679	S_Shore	Promoter_Associated	NA	TRUE	PCYOX1	-286.824
cg07371344	II	2	F	chr2:74734322-74735273	N_Shore		NA	NA	PCGF1	-174.062
cg21979393	II	2	F				NA	NA	KANSL3	92.7689
cg15007626	II	2	F	chr2:97405448-97405880	Island	Promoter_Associated	NA	TRUE	LMAN2L	-2026.67
cg16756868	I	2	F			Promoter_Associated_Cell_type_specific	NA	NA	LOC101927070	813.594
cg03312117	II	2	F				NA	TRUE	NA	0.3737
cg20463564	II	2	F				NA	NA	NA	282.714
cg06639320	II	2	R	chr2:106014878-106015884	Island	Unclassified_Cell_type_specific	NA	TRUE	FHL2	383.525
cg17268658	II	2	R	chr2:106014878-106015884	Island	Unclassified_Cell_type_specific	NA	NA	FHL2	1180.42
cg22454769	I	2	R	chr2:106014878-106015884	Island	Unclassified_Cell_type_specific	NA	TRUE	FHL2	530.331
cg22370326	II	2	R	chr2:110370906-110373301	S_Shore	Unclassified_Cell_type_specific	NA	TRUE	ANKRD57	112.199
cg00807008	II	2	R				NA	NA	CLASP1	-27.83
cg03321349	II	2	R				NA	TRUE	CNTNAP5	325.236
cg18743464	I	2	R			Unclassified	NA	TRUE	NA	236.996
cg20964505	II	2	F				NA	NA	NA	266.884
cg09640202	II	2	R	chr2:131099469-131100863	S_Shore		TRUE	TRUE	IMP4	-349.978
cg23606718	I	2	F	chr2:131513363-131514183	Island	Unclassified_Cell_type_specific	NA	TRUE	FAM123C	1485.52
cg25736183	I	2	F	chr2:134767365-134767691	Island		NA	TRUE	NA	165.045
cg14547268	II	2	F				NA	NA	NA	347.374
cg00573770	I	2	F	chr2:145281736-145282269	N_Shelf		NA	TRUE	ZEB2	-144.933
cg13585080	II	2	R				NA	NA	TEX41	-959.244
cg16172329	II	2	R				NA	TRUE	DPP4	129.51
cg17782495	II	2	F				NA	TRUE	KCNH7	64.2743
cg16532938	II	2	R				NA	NA	FIGN	-200.132
cg01620164	I	2	R	chr2:164592917-164593511	N_Shelf		NA	TRUE	FIGN	-525.681
cg12397071	II	2	F				NA	NA	SCN1A	-20.0546
cg20801278	II	2	R				NA	NA	NA	-82.2353
cg19382919	II	2	F	chr2:171569877-171573904	Island		NA	TRUE	LOC440925	-221.454
cg06272543	II	2	F	chr2:171569877-171573904	Island		NA	TRUE	LOC440925	-726.982
cg10259897	II	2	R				NA	NA	ZAK	-5.28441
cg27213509	II	2	R	chr2:176944087-176948446	Island	Unclassified_Cell_type_specific	NA	TRUE	EVX2	65.6459
cg12858336	II	2	F	chr2:177042751-177043444	N_Shore		NA	NA	HAGLR	89.0417
cg13313833	II	2	F				NA	TRUE	TTN	13
cg13012015	II	2	F				NA	NA	NA	256.334
cg03488422	II	2	R	chr2:198029068-198029438	N_Shore		NA	TRUE	ANKRD44	-343.275
cg02212604	II	2	R	chr2:198380423-198381301	Island	Promoter_Associated	NA	NA	MOB4	-1267.05
cg07132386	II	2	R	chr2:207139336-207140031	N_Shore	Promoter_Associated	NA	NA	ZDBF2	1612.05
cg20577538	II	2	F	chr2:207139336-207140031	Island	Promoter_Associated	NA	TRUE	ZDBF2	588.454
cg14947101	II	2	R				NA	NA	DYTN	-1508.39
cg01949324	II	2	F				NA	NA	NA	-1200.69
cg12681370	II	2	F				NA	TRUE	TNS1	-20.1937
cg14674720	II	2	F	chr2:219827659-219828205	Island	Unclassified_Cell_type_specific	NA	TRUE	NA	83.4059
cg03545227	II	2	F	chr2:220173021-220173271	Island	Unclassified_Cell_type_specific	NA	TRUE	PTPRN	989.595
cg20398292	II	2	F				NA	NA	NA	42.2645
cg26286138	II	2	R				NA	NA	DOCK10	-484.559
cg21672040	II	2	F	chr2:227700313-227701115	Island	Promoter_Associated	NA	NA	RHBDD1	2.84309
cg22016779	II	2	R			Unclassified_Cell_type_specific	NA	TRUE	DNER	-224.17
cg27601728	II	2	R	chr2:232063173-232063616	N_Shore	Promoter_Associated	NA	NA	ARMC9	-1307.1
cg18007737	II	2	R				NA	NA	NA	0.182537
cg01246961	II	2	R				NA	TRUE	NEU2	-405.176
cg16116632	I	2	R			Unclassified_Cell_type_specific	NA	TRUE	HDAC4	227.295
cg24436906	I	2	F	chr2:242498013-242499274	Island		NA	TRUE	BOK	59.3705
cg00318320	I	2	R	chr2:242498013-242499274	Island		NA	TRUE	BOK	2163.26
cg21117668	I	2	F	chr2:242498013-242499274	Island	Unclassified	NA	TRUE	BOK	1054.89
cg18228683	I	2	R	chr2:242673653-242675106	Island	Promoter_Associated	NA	TRUE	D2HGDH	-1323.83
cg13993467	II	3	R				NA	NA	CNTN4	-36.4289
cg26394916	II	3	R	chr3:4909962-4910537	N_Shore	Promoter_Associated_Cell_type_specific	NA	TRUE	NA	-389.108
cg05557582	II	3	R				NA	NA	LOC101927416	1012.84
cg07608658	II	3	R	chr3:9851476-9852171	Island	Promoter_Associated	NA	TRUE	TTLL3	-1516.63
cg01023269	II	3	F				NA	NA	ARPC4-TTLL3	-343.739
cg21477613	II	3	R			Unclassified	NA	NA	ATP2B2	-362.927
cg10594403	II	3	F				NA	NA	NA	1047.28
cg12252865	I	3	F	chr3:13520912-13521319	N_Shore		NA	TRUE	HDAC11	-58.4714
cg24283755	II	3	R			Unclassified	NA	NA	HDAC11	99.9765
cg27363572	II	3	R	chr3:13679067-13679336	N_Shore		NA	NA	FBLN2	-1379.63
cg11313039	II	3	R				NA	NA	XPC	-143.81
cg24461858	II	3	R				NA	NA	NR2C2	158.272
cg21330272	II	3	F	chr3:16925381-16926849	N_Shelf		NA	TRUE	NA	211.289
cg14979079	II	3	F				NA	NA	PLCL2	92.786
cg01485378	II	3	F	chr3:17783646-17784455	N_Shelf		NA	NA	TBC1D5	29.5089
cg14339353	II	3	F	chr3:20227289-20227956	N_Shore		NA	TRUE	SGOL1	-625.53
cg06181286	II	3	F				NA	TRUE	NA	-337.277
cg15178954	II	3	R				NA	NA	NA	1372.96
cg25577437	II	3	F	chr3:28282826-28283457	N_Shore	Promoter_Associated	NA	TRUE	CMC1	-119.298
cg03162794	II	3	R				NA	NA	GADL1	-101.22
cg27136234	II	3	R				NA	NA	CMTM8	67.6113
cg22266222	II	3	R	chr3:37493418-37494538	S_Shore		NA	NA	ITGA9	-23.2507
cg17389928	II	3	F				NA	TRUE	ITGA9	-510.878
cg26189401	II	3	F	chr3:38690409-38691513	S_Shore	Unclassified	NA	NA	SCN5A	-639.559
cg25129124	I	3	F	chr3:42727084-42727916	Island		NA	TRUE	KBTBD5	-33.9609
cg09228876	II	3	F			Unclassified_Cell_type_specific	NA	NA	HHATL	80.0936
cg10952220	II	3	R			Unclassified_Cell_type_specific	NA	TRUE	CCRL2	1326.95
cg01506627	II	3	F				NA	NA	CCRL2	47.619
cg04641947	II	3	F	chr3:50126252-50127204	N_Shore	Unclassified	NA	NA	RBM5	-12.3057
cg17081570	II	3	R	chr3:51705062-51706022	S_Shelf	Unclassified_Cell_type_specific	NA	TRUE	TEX264	-146.19
cg26079664	I	3	R	chr3:51740740-51741413	Island	Unclassified_Cell_type_specific	NA	NA	GRM2	700.745
cg01844642	II	3	R	chr3:51989763-51990639	Island		NA	TRUE	GPR62	40.4907
cg12623930	II	3	R	chr3:52008943-52009339	N_Shore	Promoter_Associated	NA	TRUE	ABHD14B	-223.719
cg10247798	II	3	F	chr3:52008943-52009339	N_Shore	Promoter_Associated	NA	TRUE	ABHD14B	-553.57
cg03607117	II	3	F	chr3:53078956-53081101	Island		NA	TRUE	SFMBT1	5409.87
cg21188533	II	3	R				NA	TRUE	CACNA1D	35.514
cg12880229	II	3	R				NA	NA	ARHGEF3-AS1	110.425
cg08785215	II	3	R	chr3:57993838-57994704	Island	Promoter_Associated	TRUE	TRUE	FLNB	510.781
cg03789688	II	3	F				NA	NA	PTPRG	649.644
cg14444849	II	3	R	chr3:62304514-62304780	N_Shore		NA	NA	C3orf14	67.7266
cg11313025	II	3	R				NA	NA	ADAMTS9	-229.79
cg04421973	II	3	F	chr3:64671087-64673957	N_Shore		NA	TRUE	ADAMTS9	-101.957
cg22798948	II	3	R				NA	NA	NA	-1224.61
cg11198596	II	3	R	chr3:66550318-66551848	N_Shelf	Unclassified_Cell_type_specific	NA	TRUE	LRIG1	-3.83381
cg22255037	II	3	R				NA	NA	FAM19A1	355.886
cg01020331	II	3	R				NA	NA	FOXP1	-14.2059
cg27180636	II	3	F	chr3:75718116-75719159	N_Shelf		NA	TRUE	FRG2C	80.1287
cg19229209	II	3	F				NA	NA	COL8A1	7.28401
cg04071964	II	3	R				NA	TRUE	GPR128	6.23537
cg24699612	II	3	F				NA	TRUE	NA	5.88524
cg14644166	I	3	R	chr3:105085990-105086223	N_Shore	Promoter_Associated	NA	TRUE	ALCAM	1359.54
cg03935579	II	3	F				NA	NA	ALCAM	-130.689
cg07281036	II	3	F				NA	NA	QTRTD1	640.433
cg17321954	II	3	R	chr3:120626880-120627579	Island		NA	TRUE	STXBP5L	950.704
cg19935671	II	3	R	chr3:121468092-121468578	Island	Promoter_Associated	NA	TRUE	GOLGB1	165.385
cg02257635	II	3	F				NA	NA	NA	-21.6976
cg10567625	II	3	F				NA	NA	CHCHD6	965.607
cg12966249	II	3	F	chr3:127308568-127310132	Island		NA	NA	TPRA1	-0.591224
cg25477364	I	3	F	chr3:127316984-127317531	N_Shelf		NA	TRUE	NA	3359.26
cg03330058	II	3	R	chr3:127391011-127392434	Island		TRUE	TRUE	ABTB1	-55.0109
cg21757043	II	3	R	chr3:128444900-128445650	N_Shore	Unclassified	NA	TRUE	RAB7A	2202.41
cg19771871	II	3	F	chr3:128879823-128880447	Island	Promoter_Associated	NA	NA	ISY1	-251.608
cg07949083	II	3	F	chr3:133292203-133292908	Island	Promoter_Associated	NA	TRUE	CDV3	-1298.68
cg17225008	I	3	R	chr3:138066795-138067854	Island		NA	NA	MRAS	-1551.53
cg00492055	II	3	F	chr3:138312980-138313342	N_Shore		NA	TRUE	CEP70	89.2621
cg20395773	II	3	R	chr3:141120983-141121678	N_Shore	Promoter_Associated_Cell_type_specific	NA	TRUE	ZBTB38	-52.5134
cg20824294	II	3	F	chr3:142315171-142315567	S_Shore	Promoter_Associated	NA	TRUE	PLS1	9.73903
cg05700079	II	3	R	chr3:147126988-147128999	N_Shore		NA	TRUE	ZIC1	34.3834
cg19029181	I	3	R	chr3:147130342-147130577	Island		NA	TRUE	ZIC1	291.359
cg01542719	II	3	F	chr3:154042004-154042376	S_Shore	Promoter_Associated	NA	TRUE	DHX36	-255.181
cg09401099	I	3	F	chr3:156533839-156535131	Island		NA	TRUE	NA	549.307
cg14322760	II	3	F	chr3:160117012-160118878	S_Shore		NA	NA	SMC4	318.237
cg26663696	II	3	F	chr3:160117012-160118878	S_Shelf		NA	NA	MIR15B	37.7103
cg07553761	I	3	F	chr3:160167184-160168200	Island	Promoter_Associated	NA	TRUE	TRIM59	275.221
cg07323488	II	3	R				NA	NA	EGFEM1P	-157.125
cg13072186	II	3	R				NA	TRUE	TBL1XR1	268.385
cg01849284	II	3	R				NA	NA	KCNMB2	140.455
cg08640867	II	3	R				NA	NA	SOX2-OT	-722.39
cg15413648	II	3	F				NA	NA	NA	398.09
cg14023239	I	3	R	chr3:183209667-183209943	Island		NA	TRUE	KLHL6	254.551
cg24817053	II	3	R				NA	TRUE	AP2M1	452.199
cg19816673	II	3	F				NA	NA	NA	4.97836
cg17420463	II	3	R				NA	NA	MAP3K13	71.992
cg25818109	II	3	R			Unclassified	NA	TRUE	MASP1	-279.282
cg00481951	II	3	R	chr3:187387914-187388176	N_Shore		NA	TRUE	SST	779.496
cg01057962	II	3	R	chr3:187461974-187462197	S_Shore	Promoter_Associated	TRUE	TRUE	BCL6	3001.95
cg23436081	II	3	F				NA	TRUE	SNAR-I	36.0595
cg07724074	II	3	R				NA	NA	FGF12-AS1	133.843
cg17878972	II	3	F	chr3:192958709-192959373	Island		TRUE	TRUE	HRASLS	114.51
cg23719650	II	3	R	chr3:193987425-193987758	S_Shore		NA	NA	NA	-209.229
cg16932827	II	3	F	chr3:193987425-193987758	S_Shore		NA	TRUE	NA	-103.131
cg11218872	II	3	F	chr3:193987425-193987758	S_Shore		NA	NA	NA	-62.201
cg16468168	II	3	R			Unclassified	NA	NA	NA	-467.598
cg23605991	I	4	F	chr4:619513-619912	N_Shore		NA	TRUE	PDE6B	-191.606
cg08222618	I	4	F	chr4:940613-941057	Island		NA	TRUE	TMEM175	-2.22256
cg27173148	I	4	F	chr4:1202956-1203200	Island		NA	TRUE	LOC100130872	-1773.9
cg00545199	II	4	R	chr4:2305514-2305793	Island		NA	TRUE	ZFYVE28	41.1504
cg10622551	I	4	R	chr4:2366421-2367092	Island	Promoter_Associated_Cell_type_specific	NA	TRUE	ZFYVE28	-171.629
cg23953110	I	4	F				NA	TRUE	NA	-123.135
cg17505823	II	4	R				NA	NA	PPP2R2C	-180.208
cg21116023	II	4	R				NA	NA	ABLIM2	70.9163
cg13139684	II	4	R				NA	NA	CLNK	366.771
cg17752132	II	4	R				NA	NA	LDB2	31.3643
cg00358895	II	4	R				NA	NA	LOC439933	-315.591
cg21323941	II	4	F				NA	NA	DTHD1	-564.644
cg24776194	II	4	F				NA	NA	LIMCH1	2158.26
cg20857081	II	4	R				NA	NA	NA	-133.292
cg02170478	II	4	R	chr4:55096185-55100331	S_Shore	Unclassified	NA	TRUE	PDGFRA	-214.846
cg14177620	I	4	F	chr4:56719704-56720228	Island	Promoter_Associated	NA	TRUE	EXOC1	-111.893
cg01714676	II	4	R				NA	NA	UGT2B15	112.187
cg14537887	II	4	F				NA	NA	SHROOM3	197.997
cg16737749	II	4	F				NA	TRUE	MAPK10	-83.9343
cg19096460	II	4	R				NA	TRUE	NA	430.692
cg07779119	II	4	F				NA	NA	NA	-54.9531
cg20990601	II	4	F				NA	NA	BMPR1B	11.2296
cg14368149	II	4	R				NA	TRUE	NHEDC1	144.491
cg17473165	I	4	R	chr4:105412655-105412942	N_Shore	Unclassified_Cell_type_specific	NA	TRUE	CXXC4	-136.845
cg26329047	II	4	R				NA	TRUE	NA	204.48
cg01684629	II	4	F	chr4:121843148-121844193	S_Shelf		NA	TRUE	NA	78.503
cg27339282	I	4	R			Unclassified	NA	TRUE	NA	-53.8876
cg17087414	II	4	F	chr4:143766940-143768413	Island	Unclassified_Cell_type_specific	NA	TRUE	INPP4B	-466.49
cg24251135	II	4	F	chr4:144105684-144106832	S_Shelf		NA	TRUE	USP38	140.573
cg14770151	II	4	R				NA	NA	NA	334.499
cg18821395	II	4	R	chr4:146100754-146102055	Island	Promoter_Associated	NA	NA	OTUD4	-1463.8
cg16878920	II	4	F				NA	NA	ARHGAP10	-78.0419
cg06843189	II	4	R				NA	NA	NR3C2	1938.53
cg23303074	II	4	F	chr4:155664819-155665833	Island		TRUE	TRUE	LRAT	-942.199
cg19091677	I	4	F	chr4:174254683-174256538	Island	Promoter_Associated	NA	TRUE	HMGB2	-1312.23
cg04320150	II	4	R				NA	NA	NA	128.69
cg07519811	II	4	R				NA	NA	NA	-159.424
cg24484575	II	4	F				NA	NA	LOC339975	2.8588
cg20067846	II	5	F	chr5:191792-192544	N_Shelf	Promoter_Associated	NA	NA	PLEKHG4B	-0.190964
cg11681428	I	5	F	chr5:1243635-1243950	Island	Unclassified_Cell_type_specific	NA	TRUE	SLC6A18	-24.7007
cg25090514	I	5	R	chr5:2038527-2038949	Island	Unclassified_Cell_type_specific	NA	TRUE	NA	5322.78
cg23767435	II	5	F				NA	NA	SEMA5A	-22.334
cg23465295	II	5	R				NA	TRUE	NA	685.565
cg19860987	II	5	F				NA	NA	NA	180.093
cg04997203	II	5	F			Unclassified_Cell_type_specific	NA	NA	PDZD2	-318.686
cg05993818	II	5	F				NA	NA	NA	278.37
cg09446222	II	5	F				NA	NA	CAPSL	20.2516
cg03230469	II	5	F	chr5:37836747-37840726	Island	Unclassified	NA	NA	GDNF	189.883
cg21304876	II	5	R				NA	NA	LIFR-AS1	14.0602
cg01366595	II	5	F	chr5:42951076-42952410	Island		NA	TRUE	NA	2152.65
cg02980596	I	5	R	chr5:50265085-50265737	Island		NA	NA	LOC100287592	1912.05
cg26052194	II	5	R				NA	TRUE	GZMA	33.46
cg05431647	II	5	F				NA	NA	C5orf64	-46.3302
cg00463551	II	5	R	chr5:61708394-61709056	Island	Unclassified	NA	TRUE	IPO11	-1427.27
cg17621438	II	5	F	chr5:63461448-63462106	N_Shore		NA	TRUE	RNF180	-1421.86
cg25443689	I	5	F	chr5:64858775-64859283	Island	Promoter_Associated	NA	TRUE	PPWD1	-1078.41
cg05166316	I	5	F	chr5:64919914-64920288	Island	Promoter_Associated	NA	TRUE	TRIM23	-396.57
cg02807047	II	5	R				NA	NA	NA	216.876
cg12026956	II	5	F	chr5:72112157-72113106	N_Shore		TRUE	TRUE	TNPO1	-993.977
cg04307776	II	5	R				NA	NA	PDE8B	162.931
cg10874644	II	5	F				NA	TRUE	NA	-237.946
cg26921969	II	5	R				NA	TRUE	NA	575.96
cg07803236	I	5	R	chr5:92956320-92957340	Island	Promoter_Associated	NA	TRUE	FAM172A	378.851
cg01369611	II	5	R				NA	NA	LOC101929710	-535.729
cg15820273	I	5	F	chr5:96038209-96038884	Island	Promoter_Associated_Cell_type_specific	NA	TRUE	CAST	-829.584
cg24615749	II	5	F				NA	TRUE	C5orf30	-56.5219
cg24243568	II	5	R				NA	NA	DTWD2	72.7918
cg20677205	II	5	F				NA	NA	ZNF608	98.1714
cg04971401	I	5	F	chr5:130330771-130331092	S_Shore		NA	TRUE	NA	560.619
cg16153986	II	5	F	chr5:131131929-131133303	Island	Promoter_Associated	NA	TRUE	FNIP1	-159.901
cg06986554	II	5	R	chr5:132082873-132083911	S_Shelf		NA	NA	SEPT8	-126.759
cg13583085	I	5	R	chr5:133707020-133707892	Island	Promoter_Associated	NA	TRUE	UBE2B	-85.0592
cg08611430	II	5	F	chr5:137799615-137802253	Island	Promoter_Associated	NA	TRUE	EGR1	209.074
cg01156295	II	5	R				NA	TRUE	CTNNA1	2.79423
cg09944760	II	5	R			Promoter_Associated	NA	NA	TMEM173	78.2667
cg10495047	II	5	F	chr5:139017133-139017668	Island		NA	TRUE	NA	801.682
cg02215538	II	5	F	chr5:139780307-139782108	Island		TRUE	TRUE	ANKHD1	-274.869
cg23500537	II	5	R				NA	TRUE	NA	645.649
cg26811372	II	5	R	chr5:140772385-140772682	N_Shore	Unclassified_Cell_type_specific	NA	TRUE	PCDHGA4	222.56
cg14253517	II	5	F	chr5:140810494-140812617	Island	NonGene_Associated	NA	TRUE	PCDHGA4	-117.974
cg00918630	II	5	R				NA	NA	HDAC3	-669.74
cg00811436	II	5	R				NA	NA	NA	-110.34
cg25577809	II	5	F	chr5:145758569-145758882	S_Shore		NA	TRUE	NA	99.5071
cg04637429	II	5	R				NA	TRUE	CDX1	-504.156
cg26779585	II	5	R				NA	NA	NA	-4748.8
cg15421137	II	5	R				NA	TRUE	FAM114A2	19.344
cg15311873	II	5	F				NA	NA	NA	132.115
cg17406542	II	5	R	chr5:167689227-167689738	S_Shelf		NA	TRUE	NA	544.733
cg06572420	I	5	F	chr5:175621333-175621827	Island		NA	TRUE	NA	-209.082
cg12686260	II	5	R			Unclassified	NA	TRUE	RNF44	82.2932
cg16968128	II	5	R				NA	NA	SLC34A1	115.33
cg00122218	II	5	R	chr5:176852953-176854125	S_Shore		NA	NA	GRK6	-1032.81
cg05442124	II	5	R				NA	NA	PDLIM7	520.451
cg03842822	II	5	F				NA	TRUE	COL23A1	-20.2436
cg20410135	II	5	F	chr5:178156129-178156555	S_Shore	Promoter_Associated	NA	TRUE	ZNF354A	-300.031
cg23442597	II	6	F	chr6:519079-521338	S_Shelf		NA	NA	EXOC2	570.183
cg03848675	II	6	R	chr6:1389139-1391393	Island		TRUE	TRUE	FOXF2	-687.154
cg23516454	II	6	R				NA	NA	NA	-82.3897
cg22450460	II	6	R	chr6:7389634-7390317	N_Shore	Promoter_Associated	NA	TRUE	CAGE1	-253.998
cg04499041	II	6	F				NA	NA	NA	556.207
cg16867657	I	6	F	chr6:11043913-11045206	Island	Unclassified_Cell_type_specific	NA	TRUE	ELOVL2	6314.5
cg24724428	I	6	F	chr6:11043913-11045206	Island	Unclassified_Cell_type_specific	NA	TRUE	ELOVL2	859.936
cg25250968	II	6	R			NonGene_Associated	NA	TRUE	NEDD9	-0.795486
cg02437493	II	6	R				NA	NA	NA	127.348
cg04863053	II	6	R				NA	NA	NA	64.8413
cg01247535	II	6	F				NA	NA	JARID2	115.783
cg22736354	II	6	F	chr6:18122250-18122994	Island	Promoter_Associated	TRUE	TRUE	NHLRC1	278.774
cg10677886	II	6	R			Unclassified	NA	NA	KIAA0319	-105.261
cg01825951	II	6	F				NA	NA	LRRC16A	5.59515
cg06493994	II	6	R	chr6:25652380-25652709	Island	Unclassified_Cell_type_specific	TRUE	TRUE	SCGN	1487.32
cg27341636	II	6	R				NA	TRUE	NA	17.4363
cg00700007	I	6	F	chr6:27835190-27835461	Island		NA	TRUE	HIST1H1B	-586.675
cg16805117	I	6	F	chr6:28831682-28832134	N_Shore	Promoter_Associated	NA	TRUE	NA	569.199
cg21330423	I	6	R	chr6:29974220-29975369	Island	Unclassified_Cell_type_specific	NA	TRUE	HLA-J	-2072.61
cg08498156	II	6	R	chr6:30095173-30095610	S_Shore		NA	TRUE	NA	174.214
cg13252226	II	6	F				NA	TRUE	TRIM15	3.54595
cg06685111	II	6	R	chr6:30294169-30295071	S_Shore		NA	TRUE	HCG18	-163.194
cg20629923	II	6	R			Promoter_Associated	NA	TRUE	C6orf134	179.762
cg03648784	II	6	R	chr6:30655116-30655401	S_Shelf		NA	NA	NRM	-267.125
cg11042373	II	6	F				NA	TRUE	MUC21	-10.3509
cg00632188	II	6	R				NA	TRUE	MSH5	74.1678
cg21805718	I	6	R	chr6:31763240-31763905	Island	Promoter_Associated	NA	NA	VARS	914.968
cg13413286	II	6	F	chr6:31782872-31785190	Island	Promoter_Associated	NA	TRUE	HSPA1A	365.998
cg14757228	I	6	R	chr6:32116590-32117229	Island	Unclassified_Cell_type_specific	NA	TRUE	PRRT1	4386.24
cg01680268	II	6	F	chr6:33159991-33160263	N_Shelf		NA	TRUE	COL11A2	-338.902
cg04586502	II	6	F	chr6:33266302-33267582	N_Shore		NA	TRUE	RGL2	319.883
cg16278329	II	6	F	chr6:33396050-33396296	S_Shore	Promoter_Associated	NA	TRUE	SYNGAP1	-293.244
cg07788272	II	6	F			Promoter_Associated	NA	NA	BAK1	1.45692
cg18468088	I	6	F			Unclassified	NA	TRUE	NA	172.381
cg01429075	II	6	R				NA	TRUE	KCNK16	-144.717
cg06159534	II	6	F				NA	NA	DAAM2	-243.007
cg01660244	I	6	R	chr6:46620541-46621189	N_Shore	Unclassified_Cell_type_specific	NA	TRUE	CYP39A1	-925.867
cg11306969	II	6	R	chr6:53659254-53660972	Island		NA	TRUE	LRRC1	-319.203
cg27293032	II	6	F				NA	NA	RNU6-71P	229.885
cg00136547	II	6	R				NA	TRUE	DST	911.349
cg13045310	II	6	F	chr6:69345216-69345483	S_Shore	Unclassified	NA	TRUE	BAI3	-180.025
cg08541518	II	6	F				NA	TRUE	BAI3	147.324
cg26104572	II	6	R	chr6:74233268-74233546	Island	NonGene_Associated	NA	NA	NA	140.427
cg27097923	II	6	F	chr6:83073416-83075319	N_Shore		NA	TRUE	TPBG	173.954
cg07254821	II	6	F	chr6:86303113-86304061	N_Shore	Promoter_Associated	NA	TRUE	SNX14	2918.84
cg18210274	II	6	F				NA	NA	RNGTT	358.96
cg10312707	II	6	R				NA	NA	BACH2	94.1231
cg12739584	II	6	R	chr6:99279317-99283842	N_Shore		NA	TRUE	NA	2.13883
cg25865489	II	6	F			Unclassified_Cell_type_specific	NA	NA	NA	-29.8768
cg27252696	I	6	R	chr6:100912071-100913337	Island	Unclassified_Cell_type_specific	NA	TRUE	SIM1	211.328
cg10163342	I	6	R	chr6:105584148-105585621	Island		NA	NA	BVES-AS1	1210.52
cg12543898	I	6	R	chr6:105584148-105585621	Island		NA	NA	BVES-AS1	530.983
cg17177141	II	6	F				NA	NA	PREP	167.193
cg26031947	II	6	F	chr6:111135515-111136913	S_Shelf		NA	NA	AMD1	314.46
cg25171858	II	6	F			Unclassified_Cell_type_specific	NA	NA	NA	-335.294
cg12383699	I	6	R				NA	TRUE	NA	-121.741
cg18133012	II	6	R				NA	TRUE	C6orf217	-43.8397
cg08119610	II	6	R	chr6:138187825-138189141	S_Shelf	Promoter_Associated_Cell_type_specific	NA	NA	TNFAIP3	1410.04
cg24053915	II	6	R				NA	NA	NA	81.381
cg06015218	II	6	R	chr6:146350522-146350780	N_Shore		TRUE	TRUE	GRM1	-610.195
cg00695799	II	6	F				NA	TRUE	ZC3H12D	-138.657
cg06958223	II	6	R				NA	NA	PPP1R14C	1281.62
cg14035796	I	6	F	chr6:159420465-159421293	S_Shore	Promoter_Associated	NA	TRUE	RSPH3	-2412.28
cg01535080	II	6	F	chr6:166073882-166077752	Island		NA	TRUE	NA	754.614
cg02861775	I	6	R				NA	TRUE	C6orf176	3.60795
cg08583273	II	6	F				NA	NA	RPS6KA2	-37.6043
cg05441830	II	6	R				NA	TRUE	NA	-97.0255
cg24148931	II	6	R	chr6:169286195-169286688	S_Shelf		NA	TRUE	NA	31.6745
cg13922962	II	6	R				NA	NA	THBS2	130.823
cg00412516	II	6	F	chr6:170598214-170601222	Island		NA	NA	DLL1	715.897
cg05193120	II	6	R	chr6:170598214-170601222	Island		NA	NA	DLL1	-5694.37
cg12853656	II	7	R	chr7:178517-179127	Island		NA	TRUE	NA	-137.758
cg13108129	II	7	F	chr7:1155303-1157445	S_Shelf		NA	NA	C7orf50	1567.15
cg11671310	II	7	R	chr7:1328525-1329029	S_Shore	Unclassified	NA	TRUE	NA	-28.3811
cg26468430	I	7	R	chr7:1570406-1571136	S_Shore	Promoter_Associated	NA	TRUE	MAFK	-401.881
cg19286989	II	7	F				NA	TRUE	SDK1	25.0338
cg11896795	I	7	R	chr7:5458503-5469256	Island		NA	TRUE	NA	-348.842
cg22273955	II	7	R				NA	TRUE	NA	-130.389
cg01194143	II	7	F			Unclassified	NA	NA	NA	-36.4994
cg23460212	II	7	F	chr7:10979991-10980279	S_Shore	Promoter_Associated	NA	NA	NDUFA4	16.8763
cg11511638	II	7	R	chr7:19151966-19152347	N_Shore		NA	NA	NA	91.8694
cg12449821	II	7	F				NA	NA	ITGB8	1308.3
cg15205547	I	7	R	chr7:23513534-23514412	Island	Unclassified	NA	TRUE	NA	755.78
cg02423467	II	7	R				NA	NA	NA	343.907
cg19881433	II	7	F				NA	NA	OSBPL3	527.776
cg06055873	II	7	F	chr7:27143181-27143479	N_Shore	Unclassified_Cell_type_specific	NA	TRUE	HOXA2	9.91718
cg05756918	I	7	R	chr7:27252681-27253835	Island		NA	TRUE	NA	2.401
cg16789844	II	7	R	chr7:32337983-32338725	S_Shore		NA	NA	PDE1C	-167.602
cg20110742	II	7	F	chr7:32337983-32338725	S_Shore		NA	TRUE	NA	-341.182
cg00774347	II	7	R			Promoter_Associated	NA	NA	TRG-AS1	25.8175
cg24497732	I	7	R	chr7:42276003-42277850	S_Shore		NA	TRUE	GLI3	876.971
cg21453990	II	7	F				NA	NA	OGDH	493.094
cg21201294	I	7	R				NA	TRUE	NA	1.7084
cg18571874	II	7	R			Unclassified	NA	NA	NA	-1347.13
cg23759831	II	7	R	chr7:72992434-72993397	Island	Promoter_Associated	NA	TRUE	TBL2	174.649
cg03985019	II	7	F	chr7:73097126-73098263	S_Shore	Promoter_Associated	NA	NA	DNAJC30	-410.052
cg12428765	II	7	R			Promoter_Associated	NA	NA	ELN	-838.253
cg27085335	II	7	R				NA	NA	SEMA3A	216.835
cg22351103	II	7	R				NA	NA	KIAA1324L	236.453
cg01966465	II	7	R	chr7:87256958-87258444	Island	Unclassified	TRUE	TRUE	RUNDC3B	-1817.23
cg21998512	I	7	F	chr7:92076699-92077395	Island	Promoter_Associated	NA	TRUE	GATAD1	-805.972
cg19142089	II	7	R				NA	NA	NA	-263.123
cg08038054	II	7	R				NA	TRUE	GNG11	-200.823
cg11070059	II	7	R				NA	TRUE	DLX6AS	257.746
cg08595433	II	7	F	chr7:98099882-98100289	S_Shore		NA	TRUE	NA	-398.372
cg21186299	I	7	R	chr7:100806279-100809064	Island	Unclassified	NA	TRUE	VGF	5233.68
cg18446045	II	7	F	chr7:100806279-100809064	Island	Unclassified	NA	NA	VGF	1809.85
cg01216607	I	7	R	chr7:100860297-100861029	Island	Promoter_Associated	NA	TRUE	ZNHIT1	-141.152
cg04696521	II	7	F				NA	NA	NA	111.642
cg26774981	II	7	R				NA	NA	SRPK2	214.097
cg03619256	II	7	R	chr7:105516844-105517963	N_Shore		NA	TRUE	ATXN7L1	479.531
cg24703117	II	7	R	chr7:116164703-116166735	Island		NA	NA	CAV1	-486.161
cg22251685	I	7	F	chr7:116593880-116594325	Island	Promoter_Associated	NA	TRUE	ST7OT1	-860.56
cg07798380	II	7	R	chr7:121945345-121946235	Island		NA	TRUE	FEZF1	-709.731
cg23390595	II	7	F	chr7:121956543-121957341	N_Shelf		NA	TRUE	NA	3.08413
cg20665157	II	7	R				NA	TRUE	CADPS2	134.431
cg13649581	II	7	R				NA	NA	CADPS2	266.857
cg21184711	II	7	F				NA	TRUE	CADPS2	335.637
cg09557636	II	7	F				NA	NA	GRM8	73.2282
cg22951727	I	7	R	chr7:127291647-127292551	Island	Promoter_Associated	NA	TRUE	SND1	-2508.24
cg09792192	II	7	R				NA	NA	AHCYL2	-398.429
cg04528819	II	7	R	chr7:130417912-130419378	Island		TRUE	TRUE	KLF14	905.868
cg08097417	II	7	R	chr7:130417912-130419378	Island	Unclassified	NA	TRUE	KLF14	5133.27
cg03473532	II	7	R	chr7:131012460-131013190	N_Shelf	Unclassified_Cell_type_specific	NA	TRUE	MKLN1	-868.677
cg04679031	I	7	F	chr7:139208442-139209069	N_Shore		NA	TRUE	CLEC2L	-283.904
cg12627695	I	7	F	chr7:150863966-150865511	Island	Unclassified	NA	TRUE	GBX1	-109.883
cg18479961	II	7	R	chr7:150934649-150934869	S_Shore		NA	TRUE	MIR671	389.892
cg06908655	II	7	F	chr7:151078462-151079536	S_Shore		NA	TRUE	WDR86	-419.973
cg16649326	II	7	R	chr7:151092875-151093197	N_Shore		NA	NA	WDR86	54.3848
cg24264055	II	7	F				NA	NA	NA	92.2768
cg12525707	I	7	F				NA	TRUE	NA	103.141
cg06146234	II	7	R	chr7:155601175-155603235	N_Shore		NA	TRUE	SHH	23.0881
cg08222096	II	7	F				NA	NA	NA	27.0221
cg23759393	I	7	R	chr7:158110569-158110881	N_Shore		NA	TRUE	PTPRN2	-177.037
cg16584328	II	8	F	chr8:735901-736172	Island		NA	TRUE	NA	245.312
cg02243946	II	8	F				NA	TRUE	NA	31.7245
cg02903059	II	8	F				NA	TRUE	PRAGMIN	1145.48
cg10281800	II	8	F				NA	NA	MSRA	1817.46
cg11051055	I	8	R	chr8:11057684-11058479	Island		NA	TRUE	XKR6	42.1076
cg21844749	II	8	F				NA	TRUE	TUSC3	266.11
cg26264248	II	8	R				NA	NA	LOC100128993	52.8729
cg19635628	II	8	R				NA	NA	NA	81.8906
cg26737496	I	8	R	chr8:21867732-21868204	Island	NonGene_Associated	NA	NA	NA	-578.968
cg15255905	II	8	F	chr8:21905461-21905757	N_Shelf	Unclassified_Cell_type_specific	NA	NA	FGF17	441.551
cg03025830	I	8	F	chr8:21905461-21905757	Island		NA	TRUE	FGF17	186.343
cg17358471	II	8	R	chr8:21998711-21999544	Island		NA	NA	REEP4	958.613
cg09981907	II	8	R			Unclassified	NA	TRUE	BMP1	-694.445
cg27090216	II	8	F	chr8:22960384-22960927	Island	Unclassified_Cell_type_specific	TRUE	TRUE	TNFRSF10C	-185.718
cg06210197	I	8	F	chr8:24770908-24772547	Island	Unclassified_Cell_type_specific	NA	NA	NEFM	634.062
cg03897897	II	8	F	chr8:25315286-25317028	Island	NonGene_Associated	NA	TRUE	CDCA2	744.709
cg01699818	II	8	F				NA	NA	PPP2R2A	39.2344
cg07124062	II	8	F				NA	NA	INTS9	-907.534
cg25307332	II	8	F			Unclassified	NA	TRUE	NA	356.522
cg20881735	II	8	F	chr8:42396235-42397195	S_Shore		NA	NA	SMIM19	-190.725
cg07611812	II	8	R	chr8:53626005-53627501	Island	Promoter_Associated	NA	TRUE	RB1CC1	-321.182
cg12070159	I	8	R	chr8:54789581-54790665	N_Shore		NA	TRUE	RGS20	38.0058
cg06921345	II	8	F				NA	NA	NA	-804.226
cg00603617	II	8	R	chr8:67089249-67089962	Island	Unclassified	NA	TRUE	CRH	427.309
cg02133748	II	8	F				NA	NA	NA	368.908
cg13158409	II	8	R	chr8:67976440-67977448	Island	Promoter_Associated	NA	NA	CSPP1	-384.739
cg26776018	II	8	F			Unclassified	NA	NA	NA	-133.856
cg11382963	I	8	R	chr8:72753874-72754755	Island	Unclassified_Cell_type_specific	NA	TRUE	MSC	2401.89
cg19925215	II	8	R			Unclassified_Cell_type_specific	NA	TRUE	TPD52	13.5629
cg25780602	II	8	R				NA	NA	NA	-115.989
cg18145026	II	8	R				NA	TRUE	NA	-55.6368
cg06389015	II	8	F				NA	NA	NA	751.983
cg01724838	II	8	R				NA	NA	NA	-34.1401
cg26545268	II	8	R	chr8:110374552-110374793	Island		NA	TRUE	PKHD1L1	151.94
cg00991639	II	8	F				NA	NA	SYBU	21.4324
cg07064711	II	8	F	chr8:117950472-117950717	N_Shore		NA	TRUE	C8orf85	3.66884
cg09430518	II	8	R				NA	TRUE	NA	113.489
cg18674669	II	8	F				NA	NA	NA	10.2267
cg27062571	II	8	F				NA	TRUE	FER1L6	227.324
cg26857153	II	8	F				NA	NA	NSMCE2	1280.5
cg21771166	II	8	R			Unclassified	NA	NA	ASAP1	3480.49
cg25222362	II	8	F				NA	NA	NA	-53.5819
cg27378337	II	8	R	chr8:141474418-141475050	S_Shore	Promoter_Associated	NA	NA	NA	362.223
cg11535178	II	8	R				NA	NA	NA	83.8712
cg03226203	II	8	F	chr8:145024449-145025179	Island		NA	TRUE	PLEC1	-616.65
cg13699567	II	8	R				NA	NA	PARP10	385.261
cg12088612	I	8	F	chr8:145063919-145065386	S_Shore		NA	TRUE	GRINA	47.1
cg27211071	II	9	R				NA	NA	KANK1	25.6442
cg14330585	II	9	R	chr9:3181006-3181867	N_Shore		NA	TRUE	NA	14.7911
cg09002832	I	9	R	chr9:4297817-4300182	Island		NA	NA	GLIS3	1258.28
cg16545019	II	9	F				NA	NA	NFIB	-436.337
cg04847099	II	9	R				NA	NA	NA	158.085
cg08697985	II	9	R	chr9:23850910-23851522	N_Shore		NA	NA	NA	171.374
cg02987724	I	9	F	chr9:34646586-34647003	Island	Promoter_Associated	NA	NA	GALT	-273.889
cg11326613	II	9	R	chr9:35657752-35658777	N_Shore	Promoter_Associated	TRUE	TRUE	CCDC107	20.5333
cg03242028	II	9	R	chr9:35756948-35757339	N_Shelf		NA	TRUE	MSMP	448.632
cg16174370	I	9	R	chr9:95946147-95947835	Island		NA	NA	WNK2	46.041
cg17331032	II	9	R				NA	NA	FBP1	211.98
cg13459104	I	9	R				NA	TRUE	NA	1.43883
cg20211653	II	9	R	chr9:107688769-107689046	N_Shore	Promoter_Associated	NA	TRUE	ABCA1	2065.78
cg03404662	II	9	F	chr9:114937020-114937824	Island	Promoter_Associated	NA	TRUE	SUSD1	164.147
cg08666741	II	9	F	chr9:116860979-116861591	Island		NA	NA	KIF12	153.212
cg03481131	I	9	R	chr9:117266468-117268094	Island		NA	NA	DFNB31	7.74682
cg01468696	II	9	R				NA	NA	NA	184.101
cg14470803	II	9	F	chr9:122131086-122132214	S_Shore		NA	TRUE	DBC1	-160.596
cg05004378	I	9	F	chr9:127623557-127624486	Island	Promoter_Associated	NA	NA	RPL35	-1445.81
cg11036717	I	9	R	chr9:127703131-127703629	Island	Promoter_Associated	NA	NA	GOLGA1	-25.2668
cg02598750	II	9	R	chr9:128170165-128171152	N_Shore		NA	TRUE	NA	279.672
cg14655506	II	9	F	chr9:129468130-129468336	N_Shelf	Unclassified	NA	TRUE	NA	-379.386
cg13680706	II	9	R	chr9:130486339-130486653	S_Shore		NA	TRUE	TTC16	16.377
cg14467654	II	9	R	chr9:131154346-131155923	Island		NA	TRUE	MIR219-2	-481.587
cg03810616	II	9	F				NA	NA	SARDH	2.17919
cg13847635	II	9	F			Unclassified_Cell_type_specific	NA	NA	SARDH	226.642
cg05936059	II	9	F	chr9:139559804-139561005	Island		NA	TRUE	EGFL7	-50.2267
cg11819703	I	9	R	chr9:139640640-139640885	N_Shore		NA	NA	LOC100128593	-807.529
cg26451336	II	9	R	chr9:139715663-139716441	S_Shore		NA	NA	RABL6	-11.5707
cg07459895	II	9	F	chr9:140061735-140064864	Island		NA	NA	MIR3621	-869.862
cg09101205	II	10	F				NA	NA	NA	-40.3231
cg20244327	II	10	F				NA	TRUE	NA	-223.69
cg06336458	II	10	F				NA	NA	LOC101927964	25.7
cg06832406	II	10	F				NA	TRUE	NA	-119.979
cg07910065	I	10	R				NA	TRUE	NA	-290.25
cg07602868	II	10	F				NA	NA	NA	1.45287
cg09589189	II	10	F				NA	NA	TAF3	681.635
cg04611179	II	10	F				NA	TRUE	BMI1	-518.119
cg09099868	II	10	R	chr10:22623350-22625875	N_Shore	Promoter_Associated_Cell_type_specific	NA	TRUE	NA	38.1461
cg10804656	I	10	F	chr10:22623350-22625875	Island		NA	TRUE	NA	280.852
cg27503801	II	10	R				NA	NA	SPAG6	-109.774
cg04415646	II	10	F				NA	NA	SPAG6	-2278.89
cg13206721	II	10	R	chr10:25463756-25465639	N_Shore		NA	NA	GPR158	2293.04
cg27394111	II	10	R				NA	NA	NA	-51.6838
cg16397794	I	10	F	chr10:28030182-28035211	Island		NA	TRUE	MKX	-1673.19
cg14446942	II	10	F	chr10:33246271-33247707	S_Shore		NA	TRUE	ITGB1	469.693
cg16312574	II	10	F				NA	NA	NA	74.1343
cg17267805	I	10	R	chr10:44879714-44882391	Island	Unclassified_Cell_type_specific	NA	TRUE	CXCL12	2822.69
cg27139956	II	10	F	chr10:45470022-45470291	Island	Unclassified	NA	TRUE	RASSF4	-133.705
cg07963497	II	10	R			Unclassified_Cell_type_specific	NA	TRUE	NA	-646.824
cg14413904	II	10	R				NA	TRUE	NA	52.3478
cg24691336	II	10	F	chr10:62492785-62493376	N_Shore		NA	TRUE	NA	-4929.63
cg11394115	I	10	R	chr10:62492785-62493376	Island		NA	NA	ANK3	-1029.92
cg06013258	II	10	R	chr10:72575513-72576302	N_Shelf		NA	TRUE	NA	199.434
cg15013801	I	10	F	chr10:73975671-73976115	S_Shore		NA	TRUE	ASCC1	-1215.98
cg17584296	I	10	F	chr10:75006629-75007184	Island	Promoter_Associated	NA	TRUE	DNAJC9	5977.34
cg15117920	II	10	R	chr10:75910836-75911480	N_Shore		NA	NA	ADK	-439.027
cg19368031	II	10	F				NA	TRUE	MYST4	145.987
cg26483332	II	10	F	chr10:76993892-76995953	N_Shore		NA	TRUE	COMTD1	-1110.88
cg17953385	II	10	F	chr10:77155128-77169600	Island		NA	TRUE	C10orf41	-908.417
cg00544558	II	10	R				NA	NA	NA	577.012
cg14209784	II	10	F	chr10:88730554-88731632	N_Shore	Unclassified	NA	TRUE	AGAP11	-880.208
cg26316178	II	10	R				NA	TRUE	NA	477.349
cg07388132	II	10	F	chr10:96305116-96305893	S_Shore		NA	TRUE	HELLS	-2644.69
cg19935065	II	10	F				NA	TRUE	DNTT	122.604
cg08265931	II	10	R	chr10:99093406-99094955	Island		NA	NA	FRAT2	726.476
cg26067760	II	10	F	chr10:100993820-100994188	S_Shelf		NA	TRUE	HPSE2	375.831
cg03036592	I	10	R	chr10:101287162-101287920	Island		NA	TRUE	NA	-184.904
cg16443939	II	10	R	chr10:101945571-101945907	N_Shore		TRUE	TRUE	ERLIN1	-1704.68
cg07494667	II	10	R	chr10:102893660-102895059	Island	Unclassified_Cell_type_specific	NA	NA	TLX1	-198.386
cg02747487	II	10	R				NA	NA	C10orf76	787.313
cg01874713	II	10	R	chr10:104153729-104155557	Island	Promoter_Associated	NA	NA	NFKB2	-124.426
cg23753748	II	10	R	chr10:105211950-105212306	S_Shore		NA	TRUE	CALHM2	-24.5539
cg12549087	II	10	F	chr10:106014667-106015087	N_Shore	Unclassified_Cell_type_specific	NA	NA	GSTO1	35.3489
cg10625922	II	10	R				NA	NA	NA	333.21
cg24775321	II	10	R				NA	NA	RBM20	68.1431
cg09771822	II	10	F				NA	NA	TECTB	-1730.75
cg05921269	II	10	F				NA	NA	ACSL5	-926.676
cg26097157	II	10	R				NA	NA	GRK5	-10.9946
cg03211864	II	10	F				NA	TRUE	BTBD16	-80.8883
cg07304526	I	10	F	chr10:124220338-124222240	Island	Unclassified_Cell_type_specific	NA	TRUE	HTRA1	-1461.51
cg00486352	II	10	F	chr10:126135809-126138896	S_Shore		NA	TRUE	NKX1-2	740.773
cg08738516	II	10	R			Unclassified	NA	NA	FAM53B	52.3432
cg26147480	II	10	F	chr10:126490161-126490934	N_Shore	Promoter_Associated	TRUE	TRUE	FAM175B	-389.927
cg10461852	II	10	F				NA	TRUE	CTBP2	86.6607
cg26298054	II	10	F	chr10:131934520-131935324	Island	Promoter_Associated_Cell_type_specific	NA	TRUE	GLRX3	-718.284
cg24158052	II	10	R				NA	NA	NA	40.2161
cg03536170	II	10	F				NA	NA	NA	-300.77
cg14127956	II	10	R	chr10:134672369-134672604	Island		NA	TRUE	NA	-190.454
cg07804714	II	11	F				NA	NA	DEAF1	307.026
cg14353422	II	11	R				NA	TRUE	DEAF1	321.802
cg10380546	II	11	F	chr11:943737-944142	N_Shore		NA	NA	AP2A2	90.9174
cg05586607	II	11	F	chr11:1968558-1969003	N_Shelf		NA	TRUE	NA	-170.372
cg12578166	II	11	R	chr11:2465171-2465648	S_Shore		TRUE	TRUE	KCNQ1	-140.483
cg21695475	II	11	R				NA	TRUE	KCNQ1	54.1791
cg11732853	II	11	F				NA	NA	KCNQ1	208.511
cg21799346	I	11	R	chr11:2905023-2907024	Island		NA	TRUE	CDKN1C	-1134.54
cg26665035	I	11	F	chr11:2923301-2923817	N_Shelf	Unclassified_Cell_type_specific	NA	TRUE	SLC22A18AS	-23.8833
cg02219001	II	11	R				NA	NA	NA	-608.803
cg17643735	II	11	F				NA	NA	USP47	-2786.64
cg04940570	I	11	R	chr11:12695414-12696981	Island	Unclassified_Cell_type_specific	NA	TRUE	TEAD1	945.087
cg09527192	II	11	F	chr11:13298796-13300735	N_Shore		NA	TRUE	ARNTL	-41.2371
cg06671842	I	11	F	chr11:18812572-18814079	Island		NA	TRUE	PTPN5	-628.243
cg18678353	II	11	F	chr11:18812572-18814079	Island		NA	TRUE	PTPN5	-444.061
cg06532544	II	11	R	chr11:19733936-19735320	Island		NA	TRUE	NAV2	-969.888
cg09616795	II	11	F	chr11:31531131-31531501	Island	Promoter_Associated	NA	TRUE	ELP4	640.637
cg18950102	I	11	R	chr11:33397607-33398494	Island	Unclassified_Cell_type_specific	NA	TRUE	NA	-1492.79
cg04898130	II	11	R				NA	TRUE	TSPAN18	242.674
cg02364610	II	11	F	chr11:46316875-46317485	Island	Unclassified_Cell_type_specific	NA	TRUE	CREB3L1	-101.072
cg04854089	II	11	F	chr11:46354091-46355190	Island	Unclassified_Cell_type_specific	NA	TRUE	DGKZ	-551.38
cg10059056	II	11	F	chr11:46354091-46355190	S_Shore	Unclassified_Cell_type_specific	NA	TRUE	DGKZ	-250.523
cg25384000	II	11	F				NA	TRUE	OR5D16	-12.329
cg09369190	II	11	F				NA	TRUE	OR9Q2	61.676
cg03807243	II	11	R			Promoter_Associated	NA	TRUE	NA	-352.652
cg13475388	I	11	F	chr11:61582573-61584728	Island		NA	TRUE	MIR1908	-1817.31
cg19852225	II	11	F				NA	NA	FADS2	-580.173
cg14638453	II	11	R	chr11:63803375-63804365	S_Shore	Unclassified_Cell_type_specific	NA	TRUE	MACROD1	34.519
cg00354992	II	11	R				NA	NA	FERMT3	582.569
cg03057079	II	11	R	chr11:64001572-64002712	Island	Unclassified	NA	TRUE	VEGFB	-427.767
cg10998122	I	11	R	chr11:64008283-64009487	Island	Promoter_Associated	NA	TRUE	FKBP2	-428.661
cg18375707	II	11	R	chr11:64034860-64035066	Island		NA	TRUE	PLCB3	178.912
cg21165089	II	11	R	chr11:64739010-64739750	Island	Promoter_Associated	NA	NA	C11orf85	137.856
cg16477774	I	11	R	chr11:65325081-65326209	Island	Unclassified	NA	TRUE	LTBP3	-12.3464
cg19811337	I	11	F	chr11:65374699-65375308	N_Shore	Gene_Associated_Cell_type_specific	NA	TRUE	MAP3K11	-1944.85
cg01845503	II	11	R	chr11:65779311-65779767	N_Shore		NA	NA	CST6	17.2251
cg23669043	II	11	F	chr11:66335575-66336151	S_Shore	Unclassified	NA	TRUE	CTSF	-331.5
cg01980810	II	11	R				NA	TRUE	SPTBN2	424.025
cg22716910	II	11	R	chr11:67055931-67057249	S_Shore		NA	NA	ANKRD13D	-4.50886
cg08138505	II	11	R	chr11:67120856-67121228	N_Shelf	Promoter_Associated	NA	TRUE	LOC100130987	-71.3374
cg05429445	II	11	R	chr11:67168616-67169098	S_Shore	Promoter_Associated	NA	NA	PPP1CA	-17.7066
cg01822532	II	11	F	chr11:68205925-68206126	Island	Unclassified_Cell_type_specific	NA	TRUE	LRP5	519.174
cg16553354	II	11	F				NA	TRUE	IGHMBP2	-405.041
cg27330757	II	11	R	chr11:69517840-69519929	Island	Unclassified	NA	TRUE	FGF19	-706.732
cg04462378	II	11	F				NA	TRUE	NUMA1	-39.3123
cg13690785	II	11	F	chr11:72525005-72526098	N_Shelf		NA	TRUE	NA	558.906
cg25982711	I	11	F	chr11:75272950-75273616	S_Shore	Promoter_Associated	NA	NA	SERPINH1	-25.9367
cg22000349	II	11	R	chr11:76381449-76382295	S_Shore	Unclassified	NA	NA	NA	182.154
cg00444360	II	11	F				NA	TRUE	GRM5	-569.951
cg07452842	II	11	R	chr11:92599941-92600345	Island		NA	TRUE	FAT3	-91.0331
cg21775304	II	11	F				NA	NA	NA	-115.364
cg03465894	II	11	F				NA	NA	NA	17.9113
cg09070023	II	11	R				NA	NA	NA	272.762
cg24842693	II	11	F	chr11:111741953-111742292	N_Shore	Promoter_Associated	NA	NA	ALG9	-1922.93
cg26132809	II	11	R	chr11:113345068-113346328	S_Shore		NA	TRUE	DRD2	-121.819
cg07991055	II	11	F	chr11:115024607-115024944	S_Shelf		NA	TRUE	NA	66.5095
cg20200605	I	11	R	chr11:116706481-116706910	Island	Promoter_Associated_Cell_type_specific	NA	TRUE	APOA1	-336.753
cg14253448	I	11	F				NA	NA	DSCAML1	-0.224551
cg11564392	I	11	F	chr11:117856638-117857298	Island	Promoter_Associated	NA	NA	IL10RA	-697.596
cg27004521	II	11	F				NA	TRUE	NA	-2075.41
cg10514733	II	11	F	chr11:120434822-120435940	Island		NA	NA	GRIK4	227.005
cg17872757	II	11	R	chr11:128562671-128565011	Island		TRUE	TRUE	FLI1	-1996.38
cg02046143	I	11	F	chr11:133800684-133800931	N_Shelf	Promoter_Associated	NA	TRUE	IGSF9B	-12.662
cg07813377	II	12	F				NA	TRUE	ERC1	384.881
cg23764766	II	12	R				NA	TRUE	ERC1	-0.547002
cg05169846	II	12	F	chr12:1905277-1906765	Island	Promoter_Associated	NA	TRUE	CACNA2D4	-781.976
cg13857134	II	12	F	chr12:4430043-4430747	S_Shore	Promoter_Associated	NA	NA	TIGAR	-64.314
cg01477894	II	12	F				NA	NA	NA	-277.586
cg13940246	II	12	F	chr12:6309152-6310392	N_Shore		NA	NA	CD9	-3.36684
cg09692396	I	12	F	chr12:7023261-7024089	Island	Promoter_Associated	NA	TRUE	LRRC23	-167.017
cg08895781	II	12	R				NA	NA	KLRG1	51.077
cg25106783	II	12	F				NA	TRUE	PRR4	-20.5576
cg15110296	II	12	R	chr12:12509911-12510428	N_Shore	Promoter_Associated	NA	TRUE	LOH12CR1	-207.762
cg22833175	II	12	F	chr12:14955991-14956471	S_Shore	Promoter_Associated	TRUE	TRUE	WBP11	-247.161
cg00987808	II	12	R	chr12:20521616-20523122	S_Shore		NA	NA	PDE3A	-157.08
cg02691005	II	12	F	chr12:20521616-20523122	S_Shore		NA	NA	PDE3A	-168.436
cg04027548	I	12	R			Unclassified_Cell_type_specific	NA	TRUE	KCNJ8	-223.657
cg15303073	II	12	F				NA	NA	KCNJ8	-562.325
cg22083892	II	12	R				NA	NA	KCNJ8	-632.102
cg13312247	II	12	R				NA	NA	MANSC4	142.527
cg01820663	II	12	R				NA	NA	NA	414.833
cg22974982	II	12	F	chr12:30322763-30323555	Island		NA	TRUE	NA	1392.78
cg19722847	II	12	F	chr12:30848264-30849016	S_Shore		TRUE	TRUE	IPO8	-790.012
cg17090968	I	12	R	chr12:46661054-46663408	S_Shore	Promoter_Associated	NA	TRUE	SLC38A1	-23.6949
cg06401993	II	12	F				NA	NA	HDAC7	203.173
cg25749512	I	12	R	chr12:52300801-52301583	Island		NA	TRUE	ACVRL1	12.3386
cg10736528	II	12	F				NA	NA	KRT84	-187.089
cg17598337	II	12	F				NA	NA	KRT5	-125.268
cg12857166	II	12	R	chr12:53774336-53774603	N_Shore	Promoter_Associated	NA	NA	SP1	-80.2991
cg01839657	I	12	R	chr12:54332805-54333731	N_Shore	Unclassified_Cell_type_specific	NA	TRUE	HOXC13	-1602.75
cg11380530	I	12	R	chr12:54389113-54389520	Island	Unclassified	NA	TRUE	NA	-554.441
cg22358580	II	12	R	chr12:54427025-54428709	N_Shore	Unclassified	NA	TRUE	HOXC4	67.563
cg17535707	II	12	F				NA	TRUE	ITGA7	-178.519
cg01579001	II	12	R	chr12:56109798-56110298	N_Shelf		NA	TRUE	ITGA7	407.61
cg11629172	II	12	F				NA	NA	BAZ2A	1554.3
cg00753885	II	12	R	chr12:57399868-57400226	S_Shore		NA	TRUE	NA	-1042.62
cg15470658	II	12	R	chr12:57521524-57522159	N_Shelf	Unclassified	NA	TRUE	NA	-182.568
cg24501701	II	12	R	chr12:63543636-63544967	Island		NA	NA	AVPR1A	230.504
cg11446024	II	12	R				NA	NA	NA	13.7349
cg04671518	II	12	R	chr12:64845599-64846314	Island	Promoter_Associated	NA	NA	TBK1	-1288.14
cg18237203	II	12	R				NA	TRUE	NA	0.221368
cg03694984	II	12	R				NA	NA	NA	94.5244
cg05445721	II	12	F				NA	NA	PTPRQ	269.368
cg25176746	II	12	F	chr12:81102034-81102716	S_Shore		NA	TRUE	MYF6	139.329
cg11649376	II	12	F	chr12:81471569-81472119	S_Shore		NA	TRUE	ACSS3	-644.546
cg07204479	II	12	R	chr12:89919012-89919904	N_Shelf		NA	TRUE	WDR51B	236.244
cg15480786	II	12	F				NA	NA	LINC00615	93.8557
cg21865162	II	12	R				NA	TRUE	TMCC3	-354.556
cg07880548	II	12	F	chr12:100593253-100593814	Island		NA	NA	ACTR6	-70.2053
cg16308115	II	12	R				NA	NA	NA	3.3965
cg18614443	II	12	F				NA	NA	SVOP	8.80857
cg01195610	II	12	F	chr12:110010994-110011599	S_Shore	Promoter_Associated	NA	NA	MVK	-1790.52
cg23943589	II	12	R				NA	NA	NA	-48.1324
cg12951726	II	12	F	chr12:113772633-113772934	S_Shore	Promoter_Associated	NA	TRUE	SLC24A6	-104.245
cg04596060	II	12	F	chr12:114404002-114404377	S_Shore	Promoter_Associated	NA	TRUE	RBM19	-21.444
cg13107348	II	12	F	chr12:114833911-114834210	N_Shore		NA	NA	TBX5	-190.538
cg09837134	II	12	R				NA	NA	CCDC64	-1206.06
cg04880546	II	12	F			Unclassified	NA	TRUE	NA	191.522
cg25150715	II	12	R	chr12:121454153-121454357	S_Shore		NA	NA	C12orf43	-193.971
cg10391539	II	12	R	chr12:121975028-121976140	Island	Promoter_Associated	NA	NA	KDM2B	-318.337
cg23253739	II	12	F				NA	TRUE	LRRC43	-3.24244
cg09561174	II	12	F	chr12:123481890-123482117	S_Shore		NA	NA	PITPNM2	655.081
cg00179940	II	12	R				NA	TRUE	NA	2.91442
cg00698908	II	12	R	chr12:128751041-128753151	N_Shore		NA	TRUE	TMEM132C	32.1436
cg11990719	II	12	R	chr12:129329287-129331491	S_Shelf		NA	NA	NA	-448.83
cg16287252	II	12	F				NA	TRUE	GLT1D1	100.03
cg20425731	II	12	R				NA	NA	TMEM132D	73.2258
cg04345366	II	12	F	chr12:132219327-132219539	N_Shore		NA	TRUE	SFRS8	354.185
cg05767299	I	12	R	chr12:133102168-133102604	N_Shore	Unclassified	NA	TRUE	FBRSL1	-2.29368
cg27510988	I	12	R	chr12:133263462-133264711	S_Shore	Promoter_Associated	NA	NA	POLE	-311.919
cg27589832	II	13	R				NA	NA	NA	-62.3069
cg09878971	II	13	F			Unclassified	NA	NA	NA	-32.8734
cg25432738	I	13	F	chr13:21009774-21010338	Island		NA	TRUE	CRYL1	1.39306
cg08833308	II	13	F	chr13:29067788-29069977	Island	Unclassified_Cell_type_specific	NA	NA	FLT1	36.0846
cg22277154	II	13	F	chr13:31019860-31020137	S_Shore	Unclassified_Cell_type_specific	NA	TRUE	NA	-96.8775
cg11126134	II	13	R	chr13:31480272-31481105	Island		TRUE	TRUE	C13orf33	136.499
cg03485066	II	13	F				NA	NA	FRY	357.628
cg06648759	II	13	R				NA	TRUE	NA	461.101
cg07916085	II	13	F				NA	NA	ELF1	151.226
cg27021512	II	13	R	chr13:47370763-47371484	S_Shore	Promoter_Associated	NA	TRUE	ESD	-334.533
cg12424329	II	13	R	chr13:47370763-47371484	S_Shore	Promoter_Associated	NA	TRUE	ESD	-107.901
cg15223864	II	13	R	chr13:48668845-48669392	N_Shore		NA	NA	MED4	-160.441
cg14273027	II	13	R	chr13:70681732-70682219	S_Shore		NA	TRUE	KLHL1	18.5345
cg23361092	II	13	R	chr13:79170114-79171231	Island		NA	TRUE	NA	63.7571
cg04651602	II	13	R	chr13:100153365-100154138	N_Shore		NA	NA	LINC01232	180.173
cg23177527	II	13	F				NA	NA	NA	95.5494
cg19819928	II	13	F				NA	NA	NA	-18.0319
cg13216442	II	13	R				NA	NA	COL4A1	90.2464
cg16877615	I	13	R				NA	TRUE	C13orf16	-50.4756
cg18386168	II	13	R	chr13:113656116-113656379	N_Shore	Unclassified_Cell_type_specific	NA	NA	MCF2L	36.5284
cg26111864	II	13	R				NA	NA	NA	-102.285
cg18896156	II	13	F	chr13:114056100-114056577	N_Shelf		NA	TRUE	NA	113.531
cg08027792	II	13	R				NA	TRUE	GRK1	-49.6989
cg24618387	II	13	F	chr13:114914536-114914753	S_Shelf		NA	TRUE	NA	-468.849
cg11066244	II	14	F				NA	TRUE	OR11H6	38.5043
cg18612647	I	14	R	chr14:21092935-21093139	S_Shore	NonGene_Associated	NA	TRUE	NA	493.288
cg21994794	II	14	F	chr14:21492735-21494270	N_Shore		NA	NA	NDRG2	-213.093
cg04594986	II	14	R	chr14:21492735-21494270	N_Shore		NA	NA	NDRG2	-77.0632
cg15416032	II	14	R	chr14:21944914-21945812	Island	Promoter_Associated	NA	NA	RAB2B	-2116.2
cg24129115	II	14	F	chr14:23355738-23356402	N_Shelf		NA	TRUE	REM2	-7.76611
cg20692059	II	14	R	chr14:23563978-23564724	Island	Promoter_Associated	NA	TRUE	C14orf119	-1155.05
cg14891908	II	14	F				NA	NA	RNF31	-758.653
cg14591686	II	14	R				NA	NA	NA	-109.071
cg17779512	I	14	R	chr14:35515262-35515937	Island	Promoter_Associated	NA	NA	FAM177A1	-266.107
cg01268938	II	14	R				NA	NA	NID2	-57.1678
cg08046044	I	14	F	chr14:54420184-54422958	N_Shore		NA	TRUE	BMP4	16.2831
cg01873886	I	14	R	chr14:54420184-54422958	N_Shore		NA	TRUE	BMP4	760.078
cg01899130	II	14	R			Unclassified_Cell_type_specific	NA	TRUE	GCH1	11034.4
cg11448928	II	14	R				NA	NA	NA	115.172
cg11908969	II	14	R				NA	NA	SLC35F4	2.07916
cg03032497	II	14	R	chr14:61108954-61109786	N_Shore		NA	TRUE	NA	1294.99
cg18486590	II	14	R	chr14:65006874-65009197	S_Shore		NA	TRUE	HSPA2	26.6512
cg04054036	II	14	R				NA	NA	SPTB	47.8115
cg22856434	I	14	F	chr14:65346111-65347346	Island	Unclassified	NA	TRUE	NA	-552.443
cg02986715	II	14	F				NA	NA	NA	-1.96613
cg24967871	II	14	F	chr14:70078317-70079077	N_Shore		NA	NA	SUSD6	-109.624
cg02311152	II	14	F	chr14:71275512-71276571	Island	Promoter_Associated	NA	TRUE	MAP3K9	-1290.98
cg27165794	I	14	R	chr14:74180518-74181264	N_Shore	Promoter_Associated	NA	TRUE	PNMA1	-197.024
cg19899223	II	14	R	chr14:75389712-75390133	Island	Promoter_Associated	NA	TRUE	RPS6KL1	-1157.49
cg06794017	II	14	R				NA	NA	PGF	-210.036
cg23858459	I	14	R	chr14:75422068-75422507	Island	Unclassified_Cell_type_specific	NA	NA	PGF	-63.7309
cg26796708	II	14	F	chr14:75469315-75469882	S_Shore		NA	NA	EIF2B2	-547.519
cg05175318	II	14	F	chr14:79745153-79746059	S_Shore		NA	TRUE	NRXN3	445.794
cg01511647	II	14	F	chr14:81902091-81903147	N_Shore	Unclassified	NA	TRUE	NA	-26.9629
cg04742977	II	14	F				NA	TRUE	TTC7B	73.8029
cg01055824	I	14	R				NA	TRUE	CCDC88C	-1.44038
cg06978252	II	14	F				NA	NA	NA	186.899
cg07440398	II	14	F	chr14:99711839-99713431	Island	Unclassified_Cell_type_specific	NA	TRUE	BCL11B	-434.567
cg02452985	II	14	R	chr14:99736040-99737584	Island		TRUE	TRUE	BCL11B	533.153
cg05120309	II	14	F				NA	TRUE	NA	420.094
cg26225814	II	14	R				NA	NA	NA	690.86
cg00218090	II	14	R				NA	NA	NA	133.12
cg19741660	I	14	R			Unclassified_Cell_type_specific	NA	TRUE	NA	-51.5221
cg13657209	II	14	R				NA	TRUE	DYNC1H1	582.754
cg01144283	II	14	R				NA	TRUE	TECPR2	428.941
cg02822361	II	14	F				NA	NA	NA	383.634
cg02797271	II	14	F			Promoter_Associated	NA	TRUE	GPR132	-1.01998
cg14359680	II	14	R			Promoter_Associated	NA	TRUE	GPR132	-110.311
cg18876270	II	14	F	chr14:105559492-105560409	N_Shore	Unclassified_Cell_type_specific	NA	TRUE	NA	-96.4903
cg03622592	II	15	F				NA	TRUE	NA	274.101
cg14001035	II	15	R				TRUE	TRUE	ATP10A	-277.932
cg21567504	I	15	R	chr15:28344188-28344489	Island	Unclassified	NA	TRUE	OCA2	707.607
cg26469387	II	15	F				NA	TRUE	OTUD7A	228.403
cg20955701	II	15	R				NA	NA	RASGRP1	-479.834
cg22603433	II	15	F	chr15:41055396-41056787	Island		NA	TRUE	GCHFR	-87.555
cg20584732	II	15	F			Unclassified	NA	TRUE	NA	-35.5183
cg11743267	II	15	F				NA	NA	VPS39	-948.521
cg04264171	II	15	R	chr15:44580804-44581543	S_Shore		NA	NA	CASC4	91.5407
cg08316671	II	15	F				NA	NA	NA	30.2894
cg09572352	II	15	R				NA	NA	SLC27A2	-111.204
cg16717122	II	15	R	chr15:51973533-51973838	S_Shore		NA	TRUE	SCG3	2.12497
cg27595775	II	15	F				NA	NA	NA	-25.0771
cg19892381	II	15	F			Unclassified	NA	NA	CGNL1	190.171
cg08704172	II	15	F	chr15:59279741-59280720	Island	Promoter_Associated	NA	TRUE	RNF111	-2336.82
cg08200404	II	15	F	chr15:62359827-62360995	N_Shore	Unclassified	NA	TRUE	C2CD4A	-57.0657
cg13104786	II	15	F				NA	NA	NA	-79.3627
cg08484839	I	15	R	chr15:65809685-65810168	Island	Promoter_Associated	NA	TRUE	DPP8	-596.58
cg07220726	II	15	F	chr15:65809685-65810168	S_Shore	Promoter_Associated	NA	NA	DPP8	-263.006
cg02615905	II	15	R				NA	NA	NA	-2409.7
cg18007249	II	15	R				NA	NA	UACA	-651.327
cg07024568	II	15	F				NA	NA	THSD4	-472.161
cg27099280	I	15	F	chr15:72611946-72612802	Island	Promoter_Associated	NA	NA	CELF6	20.3576
cg20314548	I	15	F	chr15:74425091-74428821	Island		NA	TRUE	ISLR2	-19.7375
cg17127722	II	15	F				NA	NA	NA	-267.081
cg02913089	II	15	F	chr15:85523512-85525865	Island		TRUE	TRUE	PDE8A	-200.469
cg02903680	II	15	F	chr15:85523512-85525865	S_Shore		NA	TRUE	PDE8A	-695.865
cg20610118	II	15	F				NA	NA	NTRK3	-1096.96
cg01606057	II	15	F				NA	NA	NA	105.776
cg13291225	II	15	F				NA	TRUE	NA	854.045
cg07166171	I	15	F				NA	TRUE	NA	-349.695
cg22582617	I	15	F				NA	TRUE	NA	-6.35719
cg05595154	II	15	F			Unclassified_Cell_type_specific	NA	TRUE	NA	-598.095
cg08852005	II	15	F	chr15:99791328-99792042	S_Shore		NA	NA	TTC23	0.820197
cg17553526	II	15	F				NA	NA	NA	0.370437
cg08092276	II	15	F	chr15:100890242-100890494	Island	Promoter_Associated	NA	TRUE	FLJ42289	-1267.4
cg17264702	II	15	F	chr15:101834943-101835946	Island	Promoter_Associated	NA	NA	SNRPA1	-261.544
cg19679003	II	15	R				NA	TRUE	NA	22.1402
cg08241115	II	16	F	chr16:720682-721166	S_Shore		NA	TRUE	RHOT2	-805.463
cg05542681	I	16	R	chr16:743924-745943	Island		NA	TRUE	FBXL16	0.0244478
cg06052479	II	16	F	chr16:1047494-1048070	S_Shelf		NA	TRUE	NA	125.776
cg16400090	II	16	R	chr16:1235938-1237262	N_Shore		NA	TRUE	CACNA1H	260.35
cg18055018	II	16	F	chr16:1251565-1252155	Island		NA	TRUE	CACNA1H	211.228
cg27437445	II	16	R	chr16:1555057-1555259	N_Shore		NA	TRUE	TELO2	-2107.74
cg01960979	II	16	F				NA	TRUE	IFT140	-1869.85
cg06965409	I	16	F			Unclassified_Cell_type_specific	NA	TRUE	IFT140	-844.475
cg08846467	II	16	R				NA	TRUE	IFT140	-66.3983
cg01183918	II	16	R	chr16:2301157-2301969	S_Shore		NA	NA	ECI1	335.069
cg06595578	II	16	F	chr16:2801913-2803409	N_Shore		NA	NA	SRRM2-AS1	492.509
cg20701996	II	16	R	chr16:3053830-3054315	N_Shelf		NA	NA	NA	-367.628
cg22598129	II	16	F	chr16:3085222-3085469	S_Shore		NA	NA	LOC100128770	63.8189
cg06231680	II	16	R				NA	NA	ZNF75A	3271.86
cg25189698	II	16	R				NA	NA	TRAP1	262.33
cg11935615	II	16	R				NA	NA	KIAA0430	-332.749
cg13619990	II	16	F				TRUE	NA	ACSM1	233.351
cg15031127	II	16	F				NA	NA	DNAH3	-1160.24
cg15323586	II	16	R				NA	NA	ANKS4B	-102.573
cg02983090	II	16	R			Promoter_Associated	NA	TRUE	IL21R	5412.16
cg04393675	I	16	F	chr16:28985881-28986661	Island	Promoter_Associated	NA	TRUE	SPNS1	-513.824
cg12442677	II	16	F				NA	NA	TMEM219	784.804
cg02256631	I	16	F	chr16:31342452-31343140	Island	Unclassified_Cell_type_specific	NA	TRUE	ITGAM	-77.0544
cg19616352	II	16	F	chr16:31469982-31471302	N_Shore	Promoter_Associated	NA	NA	ARMC5	67.6144
cg05777628	II	16	R	chr16:31469982-31471302	N_Shore	Promoter_Associated	NA	NA	ARMC5	4.6348
cg12641578	I	16	F	chr16:47176787-47178446	Island		NA	NA	ITFG1-AS1	1505.04
cg14676592	II	16	F	chr16:49910209-49910863	Island	Unclassified_Cell_type_specific	NA	TRUE	NA	45.626
cg08202972	II	16	F				NA	TRUE	NA	-342.085
cg06871772	I	16	F	chr16:67312896-67313731	Island	Promoter_Associated	NA	TRUE	PLEKHG4	-400.303
cg07724674	II	16	F	chr16:67464388-67465462	Island	Unclassified_Cell_type_specific	NA	TRUE	HSD11B2	-870.485
cg06742162	II	16	R				NA	TRUE	MARVELD3	119.347
cg20588519	II	16	F	chr16:73091514-73092395	S_Shore		NA	NA	NA	-1174.83
cg12959488	II	16	F	chr16:73091514-73092395	S_Shore		NA	NA	NA	-415.289
cg16540789	II	16	R	chr16:75148398-75148864	S_Shore		NA	TRUE	LDHD	-257.117
cg03743982	II	16	F	chr16:75148398-75148864	S_Shore		NA	TRUE	LDHD	-3.03454
cg20481941	II	16	R				NA	NA	LINC01227	324.462
cg21522797	II	16	F				TRUE	TRUE	NA	-1241.85
cg02920582	II	16	R				NA	NA	NA	-2759.16
cg01511806	II	16	F	chr16:85157830-85158048	Island		NA	TRUE	NA	221.556
cg07310671	I	16	R				NA	TRUE	NA	51.0386
cg07082267	II	16	R				NA	TRUE	NA	-165.052
cg01606471	II	16	R				NA	TRUE	NA	-98.7252
cg03415742	II	16	F	chr16:85743485-85744078	Island		NA	TRUE	C16orf74	576.815
cg02697654	II	16	R				NA	TRUE	NA	-684.293
cg06497792	II	16	R			Unclassified_Cell_type_specific	NA	NA	NA	73.7383
cg01388498	II	16	F	chr16:87425137-87426677	S_Shore		NA	NA	FBXO31	-784.576
cg00842595	II	17	F	chr17:263083-263412	Island		NA	TRUE	C17orf97	-39.1143
cg05707655	II	17	R	chr17:909981-910442	N_Shore		NA	TRUE	ABR	58.53
cg02317299	I	17	F	chr17:1390456-1390786	N_Shore	Unclassified	NA	TRUE	MYO1C	-5573.87
cg17330878	I	17	F	chr17:2614320-2615630	Island	Promoter_Associated	NA	NA	CLUH	-66.1802
cg25422405	II	17	F				NA	TRUE	ITGAE	163.746
cg02845673	II	17	R				NA	NA	SCIMP	174.001
cg26232158	I	17	R	chr17:5389390-5390283	Island	Promoter_Associated	NA	NA	MIS12	-117.195
cg12473340	I	17	F				NA	TRUE	PITPNM3	754.464
cg13829089	I	17	F	chr17:7464666-7465823	N_Shelf		NA	TRUE	TNFSF13	51.0129
cg09404733	I	17	F				NA	TRUE	MYH10	1038.9
cg26559767	II	17	R	chr17:8649003-8649513	N_Shelf		NA	NA	CCDC42	392.395
cg13108341	II	17	R				NA	NA	DNAH9	-829.586
cg17591474	II	17	F				NA	NA	NA	348.466
cg15270760	II	17	R				NA	NA	MPRIP	-62.8717
cg22276227	II	17	R	chr17:18086258-18088360	N_Shelf		NA	TRUE	MYO15A	217.926
cg19555478	II	17	R				NA	NA	SLC47A2	-135.648
cg08806622	I	17	R	chr17:27279335-27279669	Island	Promoter_Associated	NA	TRUE	PHF12	-503.181
cg13029847	II	17	F	chr17:27332268-27333188	S_Shore	Unclassified_Cell_type_specific	NA	TRUE	SEZ6	980.575
cg02839725	II	17	R	chr17:30822917-30823210	Island		NA	TRUE	MYO1D	0.413977
cg00046991	II	17	R				NA	TRUE	MYO1D	2209.54
cg07220149	II	17	R				NA	TRUE	NA	-1689.45
cg06451822	II	17	R	chr17:36102033-36104766	S_Shelf		NA	TRUE	NA	-61.5833
cg23793397	II	17	R	chr17:36829692-36831500	Island		NA	TRUE	C17orf96	205.916
cg22792941	II	17	F				NA	TRUE	KRT40	150.742
cg06480733	II	17	F				NA	NA	NA	21.3067
cg19437626	II	17	F	chr17:40171931-40172281	N_Shore	Promoter_Associated	NA	TRUE	NKIRAS2	276.061
cg19474271	II	17	R				NA	NA	NA	1017.2
cg21824162	II	17	R	chr17:41132462-41133367	N_Shore	Promoter_Associated	NA	TRUE	RUNDC1	-196.595
cg00462994	II	17	F	chr17:42082027-42084972	N_Shore		TRUE	TRUE	NAGS	608.669
cg08372947	I	17	R	chr17:42092143-42092432	Island	Promoter_Associated_Cell_type_specific	NA	TRUE	TMEM101	-26.4801
cg25813582	II	17	F	chr17:42276906-42278143	Island	Promoter_Associated	NA	TRUE	NA	17.1286
cg18941614	II	17	F	chr17:42287692-42288392	Island	Gene_Associated	NA	TRUE	UBTF	-254.731
cg09726355	II	17	F				NA	NA	GPATCH8	31.0946
cg12223258	II	17	R			Unclassified_Cell_type_specific	NA	TRUE	DCAKD	566.217
cg03785666	II	17	R	chr17:43324689-43325729	N_Shore	Promoter_Associated	NA	TRUE	LOC100133991	-943.652
cg06532163	II	17	R	chr17:45867103-45867744	S_Shore	Unclassified_Cell_type_specific	NA	TRUE	NA	-101.582
cg07075026	I	17	F	chr17:47091037-47091567	Island		NA	TRUE	IGF2BP1	-29.1784
cg09932507	II	17	R	chr17:47645365-47645833	N_Shore		NA	NA	LOC100288866	-73.318
cg21170629	I	17	R	chr17:48545570-48546900	Island		NA	NA	CHAD	-217.891
cg19961043	I	17	F	chr17:48545570-48546900	Island		NA	TRUE	CHAD	-39.5549
cg16304887	II	17	R				NA	NA	NA	-222.391
cg02104993	I	17	F	chr17:52977866-52978307	Island		NA	TRUE	TOM1L1	-336.901
cg26871347	II	17	R				NA	TRUE	MSI2	6.37196
cg06674778	II	17	F				NA	NA	MSI2	2280.21
cg00239061	II	17	F	chr17:56083750-56085373	Island	NonGene_Associated	NA	TRUE	SFRS1	-1571.16
cg26161329	I	17	F	chr17:56832961-56833986	Island		NA	TRUE	PPM1E	91.0746
cg02071825	II	17	R	chr17:56832961-56833986	Island		NA	TRUE	PPM1E	4053.79
cg04504128	II	17	F	chr17:57183628-57184441	Island		NA	TRUE	TRIM37	-1462.16
cg16969368	I	17	R	chr17:57642720-57643294	Island	Unclassified	NA	TRUE	DHX40	490.928
cg14685095	I	17	R	chr17:59488115-59490485	Island	Promoter_Associated	NA	TRUE	C17orf82	713.771
cg20797699	II	17	R	chr17:61776890-61778733	N_Shore	Promoter_Associated	TRUE	TRUE	LIMD2	-735.219
cg25909396	II	17	F	chr17:64298047-64299617	S_Shore	Unclassified_Cell_type_specific	NA	TRUE	PRKCA	-588.293
cg15519474	II	17	F	chr17:64298047-64299617	S_Shore	Unclassified_Cell_type_specific	NA	TRUE	PRKCA	-34.5518
cg25077430	II	17	F	chr17:66192363-66195873	Island		NA	TRUE	NA	-603.264
cg23996381	II	17	R				NA	NA	LINC01152	-0.318353
cg21461745	II	17	F				NA	TRUE	SLC39A11	5.68008
cg15674015	II	17	R				NA	NA	TTYH2	71.0422
cg16987606	II	17	F	chr17:72426783-72428977	N_Shore	Unclassified_Cell_type_specific	NA	TRUE	GPRC5C	-41.3657
cg09808774	II	17	F	chr17:72931729-72932601	S_Shore		NA	TRUE	OTOP3	884.537
cg22828770	II	17	F			Unclassified	NA	NA	NA	-142.726
cg18173770	II	17	R	chr17:74928710-74928922	S_Shore		NA	TRUE	MGAT5B	38.36
cg13562841	I	17	R				NA	TRUE	TMC6	-310.343
cg15944684	I	17	F	chr17:77093291-77093805	Island	Unclassified_Cell_type_specific	NA	TRUE	HRNBP3	-82.103
cg22353329	I	17	R	chr17:77812991-77819081	Island	Promoter_Associated	NA	TRUE	CBX4	956.955
cg19663942	II	17	F	chr17:78009076-78011084	Island		TRUE	TRUE	CCDC40	-483.558
cg12045294	I	17	R	chr17:78518750-78519083	N_Shore	Promoter_Associated	NA	TRUE	RPTOR	-979.865
cg04701937	I	17	F			Promoter_Associated	NA	TRUE	NA	-477.842
cg14553881	I	17	R	chr17:79360383-79361723	Island		NA	TRUE	NA	-50.5142
cg19151852	II	17	F	chr17:79935137-79936051	S_Shelf		NA	NA	ASPSCR1	14.7786
cg19761273	II	17	F	chr17:80231019-80231820	S_Shore		TRUE	TRUE	CSNK1D	-20.8209
cg15991309	II	17	F	chr17:80291020-80292394	Island		NA	TRUE	SECTM1	-345.236
cg25055744	II	17	F				NA	TRUE	TBCD	848.536
cg13788927	II	17	R	chr17:80918218-80919258	Island		NA	TRUE	B3GNTL1	180.662
cg27196775	II	18	R				NA	NA	NA	-59.6195
cg01493318	I	18	F	chr18:8704721-8707557	Island		NA	TRUE	NA	6.88491
cg17940821	II	18	F	chr18:20139484-20140246	Island	Unclassified	NA	TRUE	NA	552.312
cg06613034	II	18	R			Unclassified_Cell_type_specific	NA	NA	NA	117.632
cg24247743	II	18	R	chr18:23713728-23713953	N_Shore		NA	NA	PSMA8	-380.264
cg01070760	II	18	R	chr18:23713728-23713953	S_Shore	Unclassified_Cell_type_specific	NA	TRUE	PSMA8	-154.994
cg04211671	II	18	R				NA	NA	CHST9	445.746
cg09128481	II	18	F				NA	NA	GAREM	-71.1509
cg27005065	II	18	F				NA	NA	MAPRE2	-11.3132
cg25216403	II	18	R	chr18:35144907-35147628	Island	Unclassified_Cell_type_specific	NA	TRUE	BRUNOL4	100.926
cg11029191	II	18	R	chr18:43417388-43419103	Island	Unclassified_Cell_type_specific	NA	TRUE	SIGLEC15	-365.21
cg21949781	II	18	F	chr18:43651796-43652455	Island	Promoter_Associated	TRUE	TRUE	PSTPIP2	-128.98
cg16170243	II	18	R	chr18:44337510-44338100	S_Shore		NA	TRUE	NA	-106.894
cg17243289	II	18	F	chr18:45456484-45458024	Island		NA	TRUE	SMAD2	1549.82
cg25996614	II	18	F	chr18:46501624-46502976	Island	Promoter_Associated	NA	TRUE	NA	-2924.65
cg22359548	II	18	R				NA	NA	NA	1.25608
cg21033068	II	18	F				NA	NA	NA	1852.3
cg10217605	II	18	F				NA	NA	ZNF516	389.883
cg02978168	II	18	R	chr18:76693917-76694195	S_Shore		NA	TRUE	NA	29.4207
cg25839076	II	18	F	chr18:76732970-76734765	N_Shelf		NA	TRUE	NA	424.883
cg12111149	II	19	F	chr19:615691-623505	Island	Unclassified_Cell_type_specific	NA	TRUE	NA	-9.97057
cg26149567	I	19	R	chr19:866774-867056	N_Shore	Unclassified_Cell_type_specific	NA	TRUE	NA	-58.5518
cg05762236	II	19	F	chr19:1110399-1110701	S_Shore		NA	NA	SBNO2	56.8378
cg19807521	II	19	R			Unclassified_Cell_type_specific	NA	NA	NA	-341.787
cg16192413	II	19	R	chr19:1226490-1226989	Island		NA	TRUE	STK11	263.611
cg17720286	I	19	F	chr19:1512961-1514034	Island	Unclassified	NA	TRUE	ADAMTSL5	-86.1923
cg14007004	I	19	F	chr19:1757415-1758094	S_Shore	Unclassified_Cell_type_specific	NA	TRUE	ONECUT3	-62.5388
cg00724774	I	19	R	chr19:1811954-1812337	Island	Promoter_Associated	NA	TRUE	ATP8B3	-465.715
cg26798367	I	19	R	chr19:2944682-2945507	Island	Promoter_Associated	NA	TRUE	ZNF77	-39.9657
cg10591771	I	19	R	chr19:3671902-3672121	N_Shore	Unclassified	NA	TRUE	PIP5K1C	184.935
cg09094866	II	19	R	chr19:3699950-3700616	S_Shore	Promoter_Associated	NA	NA	PIP5K1C	-313.742
cg12304817	I	19	R	chr19:4968557-4969417	Island	Promoter_Associated	NA	TRUE	KDM4B	-900.991
cg10789314	II	19	R	chr19:5822284-5822532	N_Shore	Unclassified_Cell_type_specific	NA	TRUE	NA	-123.028
cg22633597	I	19	R	chr19:6590340-6591072	S_Shore		NA	TRUE	CD70	241.775
cg09685012	II	19	F	chr19:7069396-7069921	Island	Unclassified	NA	NA	ZNF557	-662.545
cg23071728	II	19	R	chr19:7069396-7069921	Island	Unclassified	NA	TRUE	ZNF557	665.382
cg12775359	II	19	R			Unclassified_Cell_type_specific	NA	NA	NA	-416.81
cg11766468	I	19	R	chr19:7926590-7928752	N_Shelf	Unclassified_Cell_type_specific	NA	TRUE	EVI5L	140.794
cg19048403	II	19	R	chr19:7938332-7939779	S_Shelf		NA	TRUE	NA	-469.415
cg19357849	II	19	R				TRUE	TRUE	ELAVL1	-154.513
cg16745616	II	19	F	chr19:8428965-8429492	N_Shore	Unclassified	TRUE	TRUE	ANGPTL4	411.244
cg18224436	II	19	R	chr19:8942708-8943089	N_Shelf		NA	TRUE	NA	-432.826
cg09946591	II	19	F	chr19:10077031-10077444	S_Shelf		NA	NA	COL5A3	-99.2639
cg26142436	II	19	F				NA	NA	TYK2	470.676
cg27133331	II	19	R	chr19:13365922-13366158	N_Shore		NA	NA	CACNA1A	-1111.29
cg19560656	II	19	R	chr19:14444343-14444584	N_Shore	Unclassified_Cell_type_specific	NA	TRUE	NA	-79.0256
cg22681218	II	19	F	chr19:14639879-14641040	N_Shelf		NA	NA	NA	715.594
cg07452442	II	19	R	chr19:17186043-17187233	N_Shelf		NA	TRUE	HAUS8	489.521
cg03228893	II	19	R	chr19:17403039-17403570	N_Shelf	Unclassified	NA	TRUE	NA	93.2867
cg03197505	II	19	R	chr19:17597344-17598000	Island		NA	TRUE	SLC27A1	19.1738
cg19328697	II	19	R	chr19:18111566-18112481	Island	Promoter_Associated	NA	TRUE	ARRDC2	1549.59
cg14911690	I	19	R	chr19:19729127-19729814	Island	Promoter_Associated	NA	TRUE	PBX4	3693.38
cg20638426	II	19	R	chr19:19843482-19843943	S_Shore	Promoter_Associated	TRUE	TRUE	ZNF14	-1220.98
cg27520689	I	19	F	chr19:21646328-21646536	N_Shore		NA	TRUE	NA	6.86138
cg02286642	II	19	F			Promoter_Associated	TRUE	TRUE	ZNF254	-142.188
cg08427305	I	19	R	chr19:30164768-30165556	Island	Promoter_Associated	NA	TRUE	PLEKHF1	-228.254
cg26382679	II	19	F	chr19:30215232-30215594	S_Shore		NA	TRUE	NA	201.673
cg06326333	II	19	F				NA	NA	CHST8	-35.0256
cg09617716	II	19	F	chr19:34396471-34398079	N_Shore		NA	NA	NA	60.795
cg08772127	II	19	F	chr19:35531780-35531991	N_Shore		NA	NA	SCN1B	7455.66
cg23530448	II	19	R			Unclassified_Cell_type_specific	NA	NA	NA	-1.56924
cg05825523	II	19	F	chr19:35738790-35740550	Island	Promoter_Associated	NA	TRUE	LSR	-917.697
cg14166009	II	19	F	chr19:37825101-37825756	Island	Promoter_Associated	TRUE	TRUE	HKR1	328.021
cg12948621	II	19	R	chr19:37825101-37825756	Island	Promoter_Associated	NA	TRUE	HKR1	236.445
cg23756236	I	19	R	chr19:37825101-37825756	Island	Promoter_Associated	NA	NA	HKR1	0.281561
cg12024906	II	19	F	chr19:37825101-37825756	Island	Promoter_Associated	TRUE	TRUE	HKR1	52.4249
cg25820703	I	19	R	chr19:38876614-38878950	Island		NA	TRUE	GGN	-147.457
cg06891424	II	19	F				NA	NA	RYR1	334.408
cg02063076	II	19	R	chr19:41882507-41882773	N_Shore		NA	NA	TMEM91	207.092
cg20579054	II	19	R	chr19:44763978-44764312	Island	Promoter_Associated_Cell_type_specific	NA	NA	ZNF233	178.019
cg13435220	II	19	R				NA	NA	NA	98.4933
cg24696028	II	19	F	chr19:47731377-47731715	Island	Promoter_Associated	NA	TRUE	BBC3	-489.264
cg01410876	I	19	F	chr19:49004513-49004880	Island	Promoter_Associated	NA	TRUE	LMTK3	24.9026
cg21907521	II	19	F	chr19:49253688-49254221	S_Shore	Unclassified_Cell_type_specific	NA	NA	FUT1	-20.2519
cg11956052	II	19	F	chr19:49302855-49303118	N_Shore		NA	TRUE	BCAT2	271.937
cg08531052	I	19	F	chr19:49633660-49633946	Island		NA	TRUE	PPFIA3	1198.88
cg02881274	II	19	R	chr19:49935751-49936275	Island	Unclassified_Cell_type_specific	NA	TRUE	SLC17A7	126.717
cg21328810	II	19	F	chr19:50828897-50829228	Island	Unclassified	NA	TRUE	KCNC3	141.072
cg14773235	II	19	F	chr19:51339293-51339510	N_Shelf		NA	TRUE	KLK15	72.7384
cg24481841	II	19	F	chr19:52206244-52206726	N_Shelf		NA	TRUE	NCRNA00085	-207.479
cg15008743	II	19	R	chr19:53141175-53141813	S_Shore	Promoter_Associated	NA	TRUE	ZNF83	-7.1357
cg18946280	II	19	F			Unclassified_Cell_type_specific	NA	NA	ZNF160	-113.52
cg08253347	I	19	R	chr19:53794411-53794732	N_Shelf		NA	TRUE	NA	309.743
cg09478021	II	19	F				NA	NA	CACNG7	816.602
cg10779118	II	19	R	chr19:54641071-54642325	N_Shore	Promoter_Associated	NA	TRUE	CNOT3	-311.167
cg13791658	I	19	R	chr19:56163662-56167257	Island	Promoter_Associated	TRUE	TRUE	U2AF2	-2940.63
cg21627760	II	19	F	chr19:57862441-57863236	Island	Promoter_Associated	NA	TRUE	ZNF304	2582.34
cg06458239	II	19	R	chr19:58038572-58039208	Island	Promoter_Associated	TRUE	TRUE	ZNF549	450.35
cg21911021	II	19	F	chr19:58094739-58095764	Island	Unclassified	NA	TRUE	ZIK1	204.162
cg07685728	II	19	F	chr19:58280926-58281486	N_Shore	NonGene_Associated	NA	TRUE	ZNF586	334.58
cg06743283	II	19	R				NA	NA	ZNF814	-23.8187
cg06624020	II	19	F	chr19:58629309-58630241	S_Shelf		NA	TRUE	NA	-447.873
cg10625705	II	20	F	chr20:304826-308323	Island		NA	TRUE	SOX12	1287.45
cg20522359	II	20	R				NA	NA	NA	105.602
cg17230745	II	20	R	chr20:825267-826276	N_Shore		NA	NA	FAM110A	-723.812
cg05844798	II	20	F	chr20:3063005-3064146	N_Shore		NA	TRUE	NA	86.3579
cg26391674	II	20	F	chr20:3148649-3149060	Island	Unclassified_Cell_type_specific	NA	TRUE	ProSAPiP1	74.8918
cg25486615	II	20	F	chr20:5591490-5591875	Island	Promoter_Associated	NA	TRUE	RP5-1022P6.2	337.521
cg04794674	II	20	R	chr20:9048958-9050018	N_Shore		NA	NA	PLCB4	-520.126
cg27105949	II	20	R				NA	NA	BTBD3	196.516
cg25125453	II	20	F				TRUE	TRUE	SPTLC3	1341.82
cg00621913	I	20	R	chr20:17208550-17208756	N_Shore		NA	TRUE	PCSK2	-105.278
cg22682811	II	20	F	chr20:21372041-21372463	Island		NA	TRUE	NA	16.5237
cg25764605	II	20	R				NA	NA	NA	1663.43
cg02911960	II	20	R				NA	NA	ENTPD6	335.785
cg03522245	II	20	F	chr20:25565437-25566547	Island	Unclassified_Cell_type_specific	NA	TRUE	NINL	-308.3
cg24342002	I	20	F	chr20:25603815-25605187	Island	Promoter_Associated	NA	TRUE	NANP	-241.523
cg13523649	I	20	F	chr20:37230523-37230742	Island		NA	TRUE	C20orf95	-131.384
cg27478635	II	20	F			Unclassified_Cell_type_specific	NA	NA	NA	-51.2811
cg06457011	II	20	R	chr20:39765229-39766832	S_Shore		NA	TRUE	PLCG1	-64.169
cg08003077	II	20	F			Promoter_Associated	NA	TRUE	ZSWIM3	-402.907
cg06175279	II	20	R				NA	NA	NA	-64.8413
cg16315619	II	20	F	chr20:48598959-48599657	N_Shelf	Unclassified	NA	TRUE	NA	-75.1688
cg27318579	II	20	F				NA	NA	PTPN1	248.913
cg00382808	II	20	F				NA	NA	NA	48.6481
cg22574782	II	20	F				NA	NA	TSHZ2	22.8444
cg04060356	II	20	R			Promoter_Associated	NA	TRUE	NA	34.931
cg16323872	II	20	F				NA	NA	NA	-203.69
cg25130962	I	20	F	chr20:57463652-57467739	Island		NA	TRUE	GNAS	-81.3614
cg16305154	II	20	R				NA	NA	GNAS	681.862
cg04765439	II	20	F				NA	NA	NA	-37.6988
cg13175780	II	20	R				NA	NA	CDH4	45.7624
cg09803226	II	20	R				NA	NA	CDH4	-288.392
cg13388572	II	20	R	chr20:61846843-61848103	S_Shelf	Unclassified_Cell_type_specific	NA	NA	NA	-2.97737
cg06078990	I	20	F	chr20:62205585-62205887	N_Shore	Promoter_Associated	NA	TRUE	PRIC285	-287.57
cg18611245	II	20	R	chr20:62338659-62340274	N_Shore	Promoter_Associated	TRUE	TRUE	ZGPAT	-36.4391
cg08205361	II	20	F	chr20:62492849-62494249	N_Shelf	Unclassified	NA	TRUE	NA	-87.638
ch.20.1527371F	II	20	F				NA	TRUE	TPD52L2	-225.478
cg01511561	II	20	R	chr20:62575724-62576052	S_Shore		NA	NA	UCKL1	58.2912
cg21916358	I	21	R	chr21:15077051-15077824	Island		NA	TRUE	NA	49.7542
cg16381169	II	21	R				NA	NA	NA	-377.689
cg13460409	II	21	R	chr21:38377937-38379437	S_Shore	Unclassified_Cell_type_specific	TRUE	TRUE	DSCR6	89.1165
cg17986793	II	21	R	chr21:42798146-42798884	N_Shore	Promoter_Associated_Cell_type_specific	NA	NA	MX1	-98.0939
cg01721289	II	21	R	chr21:44299111-44299808	N_Shelf		NA	NA	WDR4	407.505
cg21667204	II	21	R				NA	NA	NA	1989.94
cg16087101	II	21	F	chr21:46268896-46269263	N_Shelf	Promoter_Associated	NA	TRUE	NA	-467.242
cg05862338	II	21	F	chr21:46292709-46294744	N_Shore	Promoter_Associated	NA	TRUE	PTTG1IP	-1230.87
cg24975688	II	21	R	chr21:46785130-46785339	S_Shore		NA	NA	NA	-393.97
cg19963608	II	21	F	chr21:47401108-47401436	N_Shore	Unclassified_Cell_type_specific	NA	NA	COL6A1	-123.452
cg08091806	II	22	F			Unclassified_Cell_type_specific	NA	NA	NA	-34.0166
cg02681134	I	22	F	chr22:18111132-18111672	Island	Promoter_Associated	NA	NA	ATP6V1E1	-1008.6
cg03433260	II	22	F	chr22:18256615-18257377	S_Shore		NA	TRUE	BID	-187.694
cg17561788	II	22	R	chr22:20118509-20119625	N_Shelf		NA	TRUE	RANBP1	487.893
cg00787626	II	22	F	chr22:20783466-20786201	S_Shore		NA	NA	SCARF2	436.866
cg12270741	II	22	R			Promoter_Associated	NA	NA	MED15	583.861
cg09854409	I	22	R	chr22:21368197-21368771	S_Shore	Promoter_Associated	NA	NA	P2RX6	-42.2397
cg18133934	II	22	F	chr22:23522550-23524465	Island	Promoter_Associated	NA	TRUE	BCR	-559.586
cg13374956	II	22	R				NA	NA	ZNRF3	2.54998
cg23060323	II	22	R				NA	NA	NA	-399.886
cg22430666	II	22	R	chr22:29875919-29877242	N_Shore	Unclassified_Cell_type_specific	NA	NA	NEFH	-1270.35
cg07392009	II	22	R				NA	NA	LARGE	-23.9302
cg12526025	II	22	R	chr22:34315841-34318637	Island		TRUE	TRUE	LARGE	-658.542
cg24478024	II	22	F				NA	NA	RBFOX2	725.919
cg22100868	II	22	R				NA	NA	KCTD17	59.4242
cg14412597	II	22	R				NA	NA	TMPRSS6	-129.491
cg18484870	II	22	F				NA	NA	LOC400927-CSNK1E	44.1104
cg00984060	II	22	R	chr22:40081519-40082390	Island	Unclassified_Cell_type_specific	NA	TRUE	CACNA1I	112.576
cg23145382	II	22	R				NA	NA	TNRC6B	147.08
cg10386501	II	22	R			Unclassified_Cell_type_specific	NA	NA	MEI1	0.412414
cg12403973	II	22	R	chr22:42228507-42229984	S_Shore		NA	NA	SREBF2	19.8168
cg23037113	II	22	F				NA	NA	NA	110.634
cg10995503	II	22	R	chr22:42764389-42765248	S_Shore		NA	NA	LINC01315	-958.269
cg08909806	II	22	F	chr22:43547319-43548169	S_Shore	Promoter_Associated	NA	TRUE	TSPO	-8.89614
cg06636340	II	22	F				NA	NA	NA	129.691
cg06054473	II	22	F			Unclassified	NA	NA	NA	-570.955
cg17516475	II	22	R	chr22:46440393-46441019	Island	Promoter_Associated	NA	NA	LINC00899	-3.11862
cg19130511	II	22	R	chr22:46449632-46450115	S_Shore		NA	NA	PRR34-AS1	-623.668
cg05741055	II	22	F	chr22:46727378-46727703	Island		NA	TRUE	NA	128.709
cg26126956	II	22	F				NA	NA	CELSR1	-149.812
cg25141264	II	22	F	chr22:47558272-47558513	S_Shelf		NA	TRUE	TBC1D22A	10.0083
cg13210663	II	22	F				NA	NA	NA	-118.386
cg17476193	II	22	R	chr22:50636305-50636997	S_Shore		NA	NA	SELO	-36.1758
cg07833467	I	22	F	chr22:50984972-50988141	Island	Promoter_Associated	NA	TRUE	KLHDC7B	-55.7939
