# Supplementary material for: MinLinMo: a minimalist approach to variable selection and linear model prediction
Source: BMC Bioinformatics. 2024 Dec 18;25:380. doi: 10.1186/s12859-024-06000-4 (PMC11654326; doi:10.1186/s12859-024-06000-4)
Supplement: Supplementary file 7 — Additional file 7: Predictors/CpGs selected, together with estimated coefficients, and corresponding information for MinLinMo and Elastic Net gestational age models in Excel format [file 12859_2024_6000_MOESM7_ESM.xlsx]

## Sheet: MinLinMo
Illumina ID	Probe type	Chromosome	Strand	RefGene Group	Genetic region	Regulatory region	Methyl27	Methyl450	Gene	MinLinMo estimates
Intercept										205.926
cg04347477	I	12	F	5'UTR;5'UTR	Island		NA	TRUE	NCOR2	-34.0034
cg11387576	II	9	R				NA	NA	NA	-33.6352
cg12434132	II	2	F	Body	S_Shelf		NA	NA	EFR3B	-14.6109
cg25975961	II	7	R				NA	NA	NA	-13.363
cg07749613	II	2	F			Promoter_Associated	NA	TRUE	NA	-67.646
cg21180953	II	18	R	Body		Unclassified_Cell_type_specific	NA	NA	SETBP1	-33.9393
cg18183624	II	17	R	Body;Body	S_Shore		NA	TRUE	IGF2BP1	15.8248
cg16364693	II	20	F	Body;Body			NA	NA	SRC	22.1368
cg07904475	II	4	F	Body	Island		NA	TRUE	LRBA	72.082
cg02853393	II	1	F			Unclassified_Cell_type_specific	NA	NA	NA	20.3878
cg22324029	II	6	F	Body			NA	TRUE	HLA-DMB	-18.0034
cg22027920	II	5	R				NA	NA	NA	21.9959
cg21048168	II	7	R	5'UTR;5'UTR;TSS200			NA	TRUE	ATP6V0A4	31.2101
cg15636859	I	20	F	Body;3'UTR	Island		NA	TRUE	RBM38	-28.6547

## Sheet: Lasso 1SE
Illumina ID	Probe type	Chromosome	Strand	RefGene Group	Genetic region	Regulatory region	Methyl27	Methyl450	Gene	Lasso estimates
Intercept										339.023908911804
cg00153101	II	1	F	Body	N_Shore	Unclassified_Cell_type_specific	NA	TRUE	PLCH2	-1.67893547982545
cg05583659	II	1	R	TSS200;TSS200;TSS200		Unclassified	NA	NA	SPOCD1	0.92970377500769
cg03140118	II	1	R	TSS1500	N_Shore	Promoter_Associated	NA	TRUE	ZC3H12A	-0.0795654285617491
cg08503814	II	1	F	Body;Body;Body;Body;Body;Body;Body;Body;Body;Body;Body;Body;Body;Body;Body;Body;Body;Body;Body;Body;Body;Body;Body;Body;Body			NA	NA	ST3GAL3	8.03043662437143
cg09292826	I	1	F	TSS1500;TSS200	S_Shore	Promoter_Associated	NA	NA	TCTEX1D4	0.358893782801464
cg25592206	II	1	R	Body;Body	N_Shelf		NA	TRUE	CDKN2C	4.04544652233378
cg24741609	II	1	R	5'UTR			NA	TRUE	GLIS1	-0.675505295876479
cg20301308	II	1	R		S_Shore		NA	TRUE	NA	-18.2355458606578
cg00519208	II	1	F	TSS1500			TRUE	TRUE	EVI5	5.31549038693208
cg24504423	II	1	F	Body	N_Shore	Promoter_Associated	NA	TRUE	GCLM	-2.43747151554508
cg01281797	II	1	R	1stExon;TSS1500;5'UTR;1stExon		Promoter_Associated	TRUE	TRUE	LYSMD1	5.04073290371493
cg13224583	II	1	F	Body			NA	TRUE	PEAR1	-0.438873991887622
cg09364426	II	1	F				NA	TRUE	NA	0.277106926191895
cg11118147	II	1	F			Unclassified_Cell_type_specific	NA	NA	NA	-11.7046350380599
cg14496345	II	1	F	Body;Body;Body;Body;Body;Body	S_Shelf		NA	NA	TSEN15	-3.78806493093651
cg04179952	II	1	R	Body	Island		NA	TRUE	NAV1	-1.60546604408821
cg00901051	II	1	R		Island	Unclassified_Cell_type_specific	NA	TRUE	NA	0.559393546540665
cg13066703	I	1	R	Body;Body;Body		Promoter_Associated	NA	TRUE	TRAF5	-3.9868809804558
cg01833485	II	1	F	5'UTR;Body;5'UTR;5'UTR;Body			NA	TRUE	ESRRG	1.49199795652457
cg20320200	II	1	R	5'UTR;5'UTR;5'UTR			NA	TRUE	ESRRG	6.41910750294446
ch.1.4512450F	II	1	F	Body			NA	TRUE	URB2	4.67293510788132
cg13938504	II	1	R	Body	N_Shelf		NA	TRUE	HEATR1	-8.49885920562561
cg12434132	II	2	F	Body	S_Shelf		NA	NA	EFR3B	-3.24587016240877
cg20948740	II	2	R	Body;TSS1500;Body	Island		NA	TRUE	DNMT3A	1.89606836380175
cg06046912	II	2	R	Body	S_Shore		NA	TRUE	CCDC104	-1.3514507625239
cg13408940	II	2	F	Body;Body;Body			NA	NA	BCL11A	-1.06735495333964
cg19672145	II	2	R	Body;Body			NA	TRUE	SPRED2	4.54848600334605
cg07749613	II	2	F			Promoter_Associated	NA	TRUE	NA	-18.5398331822416
cg24304518	II	2	F	TSS1500;TSS1500	N_Shore		NA	TRUE	POLR1B	-1.71236778969133
cg23948843	I	2	R		Island		NA	TRUE	NA	1.11788750734789
cg16081285	II	2	F	5'UTR;5'UTR			NA	NA	CSRNP3	0.784244095017481
cg25225763	II	2	F				NA	NA	NA	0.897534869566426
cg18561976	II	2	F	5'UTR;1stExon		Unclassified_Cell_type_specific	NA	TRUE	ICOS	-0.194713435884147
cg00889363	II	2	F	Body;Body;Body			NA	TRUE	PARD3B	1.38206382492079
cg25822369	I	2	R			Unclassified_Cell_type_specific	NA	TRUE	NA	0.584700851637724
cg23438758	II	2	F	Body;Body		Unclassified	NA	NA	RAMP1	-0.303394490649638
cg16759745	II	2	R	Body	N_Shore		NA	TRUE	GAL3ST2	-0.127597341428622
cg20760116	II	3	F		Island	Unclassified	NA	TRUE	NA	4.51307972798199
cg06900004	II	3	F	TSS1500;TSS1500	N_Shore		NA	NA	NR1D2	1.53439182703418
cg08043536	II	3	R				NA	NA	NA	0.5089537893983
cg09709426	II	3	F	5'UTR;Body			NA	NA	LZTFL1	-8.86424643131962
cg12517732	II	3	F	Body			NA	NA	ABI3BP	-0.250153017816017
cg15393909	II	3	F	TSS200;TSS200;TSS200		Promoter_Associated	NA	NA	GCSAM	-35.6663727817321
cg21170961	II	3	R	Body;Body;5'UTR;5'UTR;5'UTR;5'UTR;5'UTR;5'UTR			NA	NA	LOC101929754	5.85231800477825
cg10165543	II	3	R	Body;Body			NA	NA	KALRN	1.62882289510169
cg08660021	II	3	F			Unclassified_Cell_type_specific	NA	NA	NA	0.403803039446568
cg06490988	I	3	R	5'UTR;1stExon	Island	Unclassified_Cell_type_specific	TRUE	TRUE	GATA2	6.206402321683
cg13521315	II	3	F	5'UTR;5'UTR			NA	NA	TMCC1	0.737688277725875
cg08452338	II	3	F	Body;Body;Body			NA	TRUE	WWTR1	0.9380018700784
cg09219813	II	3	F	TSS200;TSS200;5'UTR;TSS200;5'UTR;TSS200;TSS200			NA	TRUE	MBNL1	-18.9667424597069
cg02361888	II	3	F	3'UTR;3'UTR;3'UTR			NA	NA	FXR1	-3.6842667965067
cg03675083	II	3	R	5'UTR		Unclassified	NA	TRUE	CPN2	2.10655051080986
cg07816074	II	4	F	5'UTR			TRUE	TRUE	SH3TC1	-6.69953776340655
cg20816447	II	4	R	Body;Body;Body		Unclassified	NA	TRUE	CC2D2A	1.29686634878117
cg03540917	II	4	F	Body;Body;Body;Body;Body;Body;Body;Body;Body	N_Shore		NA	NA	SPINK2	-3.169556664284
cg13018699	II	4	R	3'UTR;3'UTR;3'UTR			NA	NA	ANTXR2	-2.63528302921792
cg16744741	II	4	R	1stExon			TRUE	TRUE	PRKG2	2.12649271987976
cg17007107	II	4	F				NA	NA	NA	-1.28734710115589
cg15667296	II	4	R			Promoter_Associated	NA	NA	NA	-5.84653063538839
cg03729251	I	4	F	Body	Island		NA	TRUE	LRBA	11.176772192285
cg26729815	II	4	F				NA	TRUE	NA	-0.639300019013753
cg23010507	I	5	F		S_Shelf		NA	TRUE	NA	2.73933595828788
cg21047972	II	5	R	Body;5'UTR			NA	NA	FBXL7	-3.01811410722064
cg17180779	II	5	R	Body			NA	NA	PDZD2	0.319877484250797
cg19770572	II	5	F	Body;Body;5'UTR			NA	NA	RICTOR	-25.5149526113349
cg15134801	I	5	F	5'UTR;5'UTR	N_Shore		NA	TRUE	ELOVL7	2.93810796785951
cg27596513	II	5	R	ExonBnd;ExonBnd;ExonBnd;ExonBnd;ExonBnd;Body;Body;Body;Body;Body			NA	NA	MAST4	7.69638566364939
cg03292652	II	5	F				NA	NA	NA	1.76957530522441
cg21842274	II	5	R	TSS200	N_Shore		TRUE	TRUE	CRHBP	-3.91147650873984
cg22323744	II	5	F	5'UTR;1stExon	N_Shore		NA	NA	CRHBP	-0.449024774226114
cg16545105	II	5	R	1stExon;5'UTR	N_Shore		TRUE	TRUE	CRHBP	-0.787197488886395
cg11670060	II	5	F	5'UTR	S_Shore		NA	TRUE	SH3RF2	0.559795665631085
cg05612654	I	6	F				NA	TRUE	NA	0.781088501367803
cg00859792	II	6	R	5'UTR;1stExon;Body			NA	NA	GCNT2	5.25711287135644
cg15158890	II	6	R		N_Shore	Unclassified_Cell_type_specific	NA	NA	NA	-0.960343624011518
cg12681972	I	6	R	TSS200	N_Shore		NA	NA	HIST1H3E	3.45965669090834
cg01840333	I	6	R	1stExon	Island	Promoter_Associated	NA	TRUE	HIST1H3E	1.85891201724471
cg01837113	II	6	F	TSS1500			NA	TRUE	ZSCAN23	-5.37712591574088
cg11092416	II	6	F		N_Shore	Promoter_Associated	NA	TRUE	NA	-0.506832264241702
cg03337084	II	6	F	Body	N_Shelf		NA	TRUE	LY6G5C	7.26098914714427
cg22324029	II	6	F	Body			NA	TRUE	HLA-DMB	-3.77853698119603
cg16300030	II	6	R	TSS200		Unclassified	NA	TRUE	HLA-DMB	-2.56327794855432
cg08335767	II	6	F	5'UTR;5'UTR;5'UTR;5'UTR;5'UTR;TSS200	S_Shore		NA	TRUE	HMGA1	18.8341887306612
cg09473282	II	6	F				NA	TRUE	NA	0.229132810212937
cg25563198	II	6	R	TSS1500;Body	S_Shore	Promoter_Associated	NA	NA	FKBP5	-1.95958402791784
cg19636666	II	6	F				NA	NA	NA	0.223160403744768
cg24021452	II	6	F	1stExon;5'UTR;5'UTR;5'UTR;5'UTR			NA	NA	ANKRD6	1.12177347189576
cg23312075	II	6	R				NA	NA	NA	-0.944571565158459
cg22180580	II	6	F	Body			NA	TRUE	NHSL1	3.10528606026505
cg13136655	II	6	F	5'UTR;1stExon		Promoter_Associated	NA	TRUE	ZC3H12D	-0.360056414658621
cg21707172	I	6	R	Body;TSS200	N_Shelf		NA	TRUE	TIAM2	1.08806448036472
cg00476243	I	7	R		Island	Promoter_Associated	NA	TRUE	NA	-1.77234465255416
cg17039461	II	7	F	TSS1500;Body;Body;Body;Body;Body;Body	N_Shelf		NA	NA	LOC101926963	-7.53190036016194
cg11390982	II	7	F		S_Shore		NA	NA	NA	-1.71894511560345
cg22218709	II	7	F	Body	S_Shore	Promoter_Associated	NA	TRUE	FOXK1	-0.901258633451075
cg23291331	II	7	R	Body;Body;5'UTR			NA	NA	CDCA7L	-2.01579359850854
cg26511321	II	7	F	TSS1500	N_Shore		TRUE	TRUE	HOXA7	-4.19764781072405
cg17349352	II	7	F	Body;TSS1500;Body;Body;Body		Promoter_Associated_Cell_type_specific	NA	TRUE	CCM2	22.5569001562921
cg19042013	I	7	F				NA	TRUE	NA	3.2216985000895
cg06143732	II	7	F	Body			NA	TRUE	CPA2	1.06137009457225
cg21048168	II	7	R	5'UTR;5'UTR;TSS200			NA	TRUE	ATP6V0A4	2.2130574964261
cg25975961	II	7	R				NA	NA	NA	-3.78291258728958
cg14938593	II	8	R	Body			NA	TRUE	MCPH1	-3.0879714031357
cg17162024	I	8	F	TSS1500	Island		TRUE	TRUE	FAM150A	-7.89943083688716
cg15427886	I	8	F		Island	Unclassified_Cell_type_specific	NA	TRUE	NA	-3.48746599407171
cg20310907	II	8	F				NA	NA	NA	1.08443150232571
cg09227954	II	8	F	Body;Body;Body;Body			NA	NA	CA3	0.249729311872925
cg16330893	II	8	R				NA	TRUE	NA	2.58543998611949
cg06704963	II	8	F				NA	NA	NA	-3.3357041974151
cg14827056	I	8	R	Body;Body			NA	TRUE	EIF2C2	0.621725694846305
cg00654448	II	8	F		N_Shore		NA	TRUE	NA	-0.666820697911012
cg11765109	II	8	F	Body;Body;Body	N_Shelf		NA	NA	MROH5	-2.84680721167703
cg11387576	II	9	R				NA	NA	NA	-14.8587985153041
cg27594116	I	9	F	TSS200;Body;Body;Body	Island		NA	NA	CCDC180	0.707891032947272
cg07774938	I	9	F	TSS200;Body;Body;Body	Island		NA	NA	CCDC180	0.0292890368256928
cg17307655	II	9	F	5'UTR;Body;Body		Unclassified_Cell_type_specific	NA	NA	DFNB31	-6.05418434457242
cg15044533	II	9	F	Body;Body;Body;Body			NA	NA	PBX3	1.31749244926747
cg13687834	II	10	F			Unclassified_Cell_type_specific	NA	TRUE	NA	-0.554551538956778
cg11579708	II	10	R	TSS1500;5'UTR;5'UTR;5'UTR;5'UTR	S_Shore		NA	NA	CCDC3	-11.8546623586156
cg19042340	II	10	R	Body	S_Shore	Promoter_Associated	NA	TRUE	FAM107B	3.01759907982599
cg04956801	II	10	R		Island		NA	TRUE	NA	3.24885320423646
cg05135499	II	10	F		Island	Unclassified_Cell_type_specific	NA	TRUE	NA	0.0821743429535186
cg04714110	II	10	R		Island	Unclassified_Cell_type_specific	NA	TRUE	NA	1.98869491379374
cg20734092	II	10	F	Body	S_Shelf		NA	NA	LOC100130992	-1.69318172137468
cg03712239	II	10	F	TSS1500	S_Shore	Promoter_Associated	TRUE	TRUE	ZNF25	3.64847760315496
cg02921623	I	10	R		N_Shelf	Unclassified	NA	TRUE	NA	-0.754183586071719
cg22796593	II	10	R	Body			NA	TRUE	COL17A1	0.682032009985119
cg13125822	II	10	R	Body		Promoter_Associated	NA	NA	GRK5	-2.26827444221434
cg03135704	II	11	F	5'UTR;5'UTR			NA	NA	TRIM22	-0.57429790278097
cg08943494	II	11	F	5'UTR;5'UTR;1stExon;5'UTR;Body			NA	TRUE	PRR5L	-1.79184232983675
cg27230697	I	11	R		S_Shore	Unclassified_Cell_type_specific	NA	TRUE	NA	0.216344584810483
cg16745933	II	11	R	Body;Body			NA	NA	DTX4	1.18808837640182
cg20593464	II	11	F	Body		Promoter_Associated	NA	NA	RARRES3	-0.964989113563287
cg20225570	II	11	F	Body	N_Shore	Promoter_Associated	NA	NA	PPP1R14B	-1.83786028899223
cg11436362	I	11	F	3'UTR	S_Shore	Promoter_Associated_Cell_type_specific	NA	TRUE	ADRBK1	-5.46594728203233
cg12127706	II	11	R	Body;Body		Unclassified_Cell_type_specific	NA	TRUE	CTTN	-2.72561876960425
cg05732089	II	11	F				NA	NA	NA	-0.820825071812001
cg25316749	I	11	F	TSS1500;5'UTR	N_Shore		NA	TRUE	C11orf93	1.24928647085691
cg13266323	II	11	R	Body;Body;Body;Body;Body			NA	NA	CADM1	0.686981373744191
cg04048912	II	11	R	5'UTR;TSS1500;Body	S_Shore		NA	NA	C1QTNF5	-2.56924493770686
cg26077811	II	11	R	Body;Body	N_Shelf	Unclassified_Cell_type_specific	NA	TRUE	USP2	0.372275592544112
cg04697265	II	11	F				NA	TRUE	NA	1.93822372233349
cg06029700	II	12	F	Body;Body;Body	Island	Promoter_Associated	NA	TRUE	SCNN1A	-1.47993496149266
cg12495801	II	12	R	TSS1500;3'UTR;TSS200		Promoter_Associated	NA	TRUE	TAPBPL	-2.72958625098003
cg12209075	II	12	F	Body;Body;Body	Island	Unclassified	NA	TRUE	IFFO1	1.34003831487541
cg11808677	I	12	F	TSS1500;TSS1500;Body	N_Shore		NA	TRUE	USP5	9.51708090815885
cg14483137	II	12	R	5'UTR			NA	NA	GPR19	0.239291186677007
cg25117875	I	12	R				NA	TRUE	NA	1.9699298428595
cg24541176	II	12	R	3'UTR;3'UTR;3'UTR;3'UTR			NA	TRUE	TMEM106C	-29.7092830515671
cg13801558	II	12	R		N_Shore		NA	NA	NA	-3.89103805606994
cg12999267	II	12	F				NA	TRUE	NA	-3.1350113335181
cg12121075	II	12	F	Body			NA	TRUE	P2RX7	1.97781208800716
cg04753874	II	12	F				NA	NA	NA	-0.105305844238388
cg04347477	I	12	F	5'UTR;5'UTR	Island		NA	TRUE	NCOR2	-17.0164496818674
cg21904537	II	12	R	Body			NA	NA	ULK1	-2.69815130445407
cg08004525	II	13	F		N_Shore	Unclassified_Cell_type_specific	NA	TRUE	NA	1.21887882411066
cg09000832	II	13	F		N_Shore	Unclassified_Cell_type_specific	NA	TRUE	NA	1.00728788993171
cg22781632	II	13	R	Body			NA	NA	GPC6	-1.26214466045184
cg26685941	I	13	R	Body;Body	N_Shore		NA	TRUE	ABCC4	0.0972698435123754
cg01899620	II	13	F	Body;Body	S_Shore	Unclassified_Cell_type_specific	NA	TRUE	MCF2L	0.443714926332578
cg24425881	II	14	R				NA	NA	NA	5.32899824622652
cg11809802	II	14	R				NA	NA	NA	-11.3956439877829
cg10935723	II	14	R	TSS1500	S_Shore		TRUE	TRUE	KCNK10	-0.142234375151262
cg27184903	II	15	F	5'UTR;5'UTR		Unclassified_Cell_type_specific	NA	TRUE	APBA2	0.129901664729343
cg01562603	II	15	F	Body;Body			NA	NA	KLF13	-10.7027918982753
cg07533333	II	15	F	Body			NA	NA	FAM81A	6.78013196127362
cg06100807	I	15	F	Body	Island	Unclassified_Cell_type_specific	NA	TRUE	RHCG	1.690867505625
cg04868991	II	15	R	Body	S_Shore		NA	NA	LRRK1	0.525682025091815
cg04035828	II	16	R	Body			NA	TRUE	SNX29	9.37698271865139
cg08282819	II	16	F	TSS1500;5'UTR;5'UTR		Promoter_Associated	NA	TRUE	IL21R	-0.30267090323213
cg16348385	II	16	R	1stExon;5'UTR;5'UTR	N_Shore	Promoter_Associated	NA	TRUE	YPEL3	-0.948667801628171
cg03619472	II	16	R	Body;TSS1500	S_Shore		TRUE	TRUE	OGFOD1	8.44684501710233
cg24382141	II	16	R	Body	S_Shore		NA	NA	PSKH1	-0.397471646842266
cg01635555	II	16	R		S_Shore		NA	TRUE	NA	1.18249438676282
cg16096942	II	17	F	Body;Body;Body;Body;Body	N_Shelf		NA	NA	ABR	0.263786214968364
cg06377635	II	17	F	Body;Body;Body;TSS200		Unclassified_Cell_type_specific	NA	TRUE	GAS7	0.928912537810406
cg24387542	II	17	R	Body			NA	TRUE	LGALS9B	-3.18888271150202
cg17691598	II	17	F	TSS1500;TSS1500	S_Shore	Unclassified	NA	NA	JUP	1.08475869012674
cg20411278	II	17	F	1stExon;5'UTR;Body	S_Shore		NA	NA	KPNB1	2.53667755491161
cg20184247	II	17	F	Body;Body;Body;TSS1500;TSS1500;Body	N_Shore	Unclassified	NA	TRUE	LOC404266	3.70755991480067
cg18183624	II	17	R	Body;Body	S_Shore		NA	TRUE	IGF2BP1	5.53733804219889
cg07738730	II	17	R	Body;Body	S_Shore	Promoter_Associated_Cell_type_specific	NA	TRUE	IGF2BP1	4.66346739087624
cg18875496	II	17	R	Body;Body			NA	TRUE	MSI2	-0.600651912655628
cg03297901	I	17	F	Body;Body		Promoter_Associated_Cell_type_specific	NA	TRUE	TMC6	-1.73724733270468
cg23664708	II	17	F	3'UTR;3'UTR;3'UTR	S_Shore	Promoter_Associated_Cell_type_specific	NA	TRUE	SLC16A3	0.121690377322459
cg06791771	II	18	R	Body			NA	NA	NDUFV2	-1.11448393987713
cg24404630	I	18	F	5'UTR;Body;Body;5'UTR;1stExon;1stExon		Promoter_Associated	NA	TRUE	C18orf1	1.5540099837282
cg01839123	II	18	R		S_Shelf	Unclassified_Cell_type_specific	NA	NA	NA	0.42465116518547
cg21180953	II	18	R	Body		Unclassified_Cell_type_specific	NA	NA	SETBP1	-5.88206904502406
cg20119404	II	18	F			Unclassified_Cell_type_specific	NA	NA	NA	-9.69319213207992
cg00948111	II	18	R	Body;Body			NA	NA	ZNF407	-1.16385028277882
cg10714639	I	19	F	Body	S_Shore	Promoter_Associated	NA	TRUE	HMHA1	-4.27268007872406
cg02324006	II	19	R	Body	Island		NA	TRUE	HMHA1	-2.57580420949653
cg08326019	I	19	F	Body;Body	Island		NA	TRUE	LPPR2	0.116788736930075
cg12587615	II	19	F	Body;Body	N_Shore		NA	TRUE	LPPR2	1.21395590676116
cg25556035	II	19	R	Body	S_Shelf		NA	TRUE	NFIX	-6.42740157022491
cg06650344	II	19	R	1stExon;1stExon;Body;Body			NA	NA	CLEC17A	-3.73014204506403
cg00840791	II	19	F				NA	NA	NA	-6.03191073970776
cg12103219	I	19	F	Body	Island	Promoter_Associated	NA	TRUE	PLEKHF1	-5.1637522295586
cg05701235	I	19	F	TSS200;TSS200	N_Shore		NA	NA	HPN	-0.0280056834600048
cg05258935	I	19	F	Body;Body	Island		NA	TRUE	MAP4K1	0.803210251759042
cg10906834	II	19	F				NA	NA	NA	1.37283993222069
cg12542255	I	19	F	Body;Body	Island		NA	TRUE	FOSB	1.70964886921963
cg07955209	II	19	R				NA	NA	NA	-0.789786036141305
cg13445575	II	20	F	Body			NA	NA	NOL4L	-0.356414023902547
cg26701500	II	20	F	Body;Body			NA	NA	SRC	1.61513641827522
cg11681959	II	20	R	TSS200	Island	Unclassified_Cell_type_specific	NA	TRUE	KCNK15	-6.17951417164875
cg02405476	II	20	F	1stExon;5'UTR;1stExon;5'UTR;Body;Body;Body;Body	S_Shore	Promoter_Associated	NA	TRUE	UBE2C	1.54681876187475
cg09740920	II	20	F	Body;Body;Body;Body;Body;Body;Body;Body			NA	NA	NFATC2	-0.988403608312983
cg15636859	I	20	F	Body;3'UTR	Island		NA	TRUE	RBM38	-3.72358311742264
cg08658892	II	20	F	5'UTR;5'UTR;Body;Body;Body		Unclassified_Cell_type_specific	NA	NA	PMEPA1	-2.41206545475048
cg21438602	II	21	R	Body;Body	Island	Unclassified_Cell_type_specific	NA	TRUE	AIRE	3.00881426875604
cg18764943	II	22	R	Body;Body;Body;Body;Body;Body		Promoter_Associated	NA	NA	MED15	-3.07943020481328
cg21280908	II	22	R	Body;Body;Body;Body;Body;Body			NA	NA	RBFOX2	-2.88838013148016
cg21108929	II	22	R			Promoter_Associated	NA	NA	NA	-0.195227935471263
cg02567958	II	22	F	Body	Island	Unclassified	NA	TRUE	CDC42EP1	-9.35922464581705
cg06571939	II	22	F	TSS1500;TSS1500	S_Shore	Unclassified_Cell_type_specific	NA	NA	MAPK12	-7.77099924621306

## Sheet: Lasso Min
Illumina ID	Probe type	Chromosome	Strand	RefGene Group	Genetic region	Regulatory region	Methyl27	Methyl450	Gene	Lasso estimates
Intercept										427.773922436974
cg00699898	II	1	R	Body;Body	S_Shore	Unclassified_Cell_type_specific	NA	TRUE	TTLL10	0.939391010587714
cg01150497	II	1	F	Body;Body;5'UTR;5'UTR;Body	N_Shore	Promoter_Associated	NA	NA	FAAP20	0.0707047167650942
cg05337761	I	1	R	Body;Body;Body	Island	Promoter_Associated	NA	TRUE	C1orf86	0.555320998653031
cg12140144	I	1	R	Body;TSS1500;Body;TSS1500	Island		NA	TRUE	FLJ42875	-10.5023875926589
cg09772320	II	1	R	Body;Body;Body;Body;5'UTR;Body			NA	NA	KCNAB2	-9.5826667559469
cg06184863	II	1	F				NA	NA	NA	-0.0533039076527118
cg01597493	II	1	F	Body	S_Shelf		NA	NA	SPEN	11.3052353288555
cg08603845	II	1	R	TSS1500;TSS1500;TSS1500	N_Shelf		NA	NA	GRHL3	2.74922811308521
cg05583659	II	1	R	TSS200;TSS200;TSS200		Unclassified	NA	NA	SPOCD1	0.372374832420698
cg16512755	II	1	R	TSS1500;3'UTR;TSS1500	Island	Promoter_Associated	NA	TRUE	IQCC	0.576962592887371
cg04223417	II	1	F	Body;Body;Body			NA	NA	RNF19B	0.496598880156661
cg19685156	I	1	F	TSS1500;TSS1500;TSS200	S_Shore		NA	NA	C1orf94	1.46382763590199
cg03140118	II	1	R	TSS1500	N_Shore	Promoter_Associated	NA	TRUE	ZC3H12A	-2.57515410766601
cg02861615	II	1	F				NA	TRUE	NA	0.450232346510912
cg08503814	II	1	F	Body;Body;Body;Body;Body;Body;Body;Body;Body;Body;Body;Body;Body;Body;Body;Body;Body;Body;Body;Body;Body;Body;Body;Body;Body			NA	NA	ST3GAL3	3.61165193123204
cg15868302	II	1	F	TSS1500;TSS200;Body	Island		TRUE	NA	FOXD2	-0.661256335914961
cg13678973	I	1	F	Body	Island		NA	TRUE	ELAVL4	-26.1496033638865
cg25592206	II	1	R	Body;Body	N_Shelf		NA	TRUE	CDKN2C	8.13986538959165
cg05478955	II	1	R	TSS1500;TSS1500	Island	Promoter_Associated	NA	NA	ZFYVE9	12.9473839042213
cg05846056	II	1	F	TSS200;TSS200	Island	Promoter_Associated	NA	TRUE	FGGY	29.075774762171
cg00257455	II	1	R		N_Shore		NA	TRUE	NA	-1.75621288561286
cg20301308	II	1	R		S_Shore		NA	TRUE	NA	-15.4151341010446
cg14773637	II	1	F	TSS1500			NA	NA	MGC27382	-0.0288045708959959
cg17264184	II	1	F				NA	NA	NA	1.11202379197574
cg00519208	II	1	F	TSS1500			TRUE	TRUE	EVI5	3.12521501957255
cg22803510	II	1	F	3'UTR;Body;Body			NA	TRUE	FNBP1L	0.880270326305171
cg24504423	II	1	F	Body	N_Shore	Promoter_Associated	NA	TRUE	GCLM	-7.07683478092152
cg03851496	II	1	R		S_Shore	Promoter_Associated	NA	TRUE	NA	-0.00414987539440818
cg01281797	II	1	R	1stExon;TSS1500;5'UTR;1stExon		Promoter_Associated	TRUE	TRUE	LYSMD1	4.4568348246029
cg13224583	II	1	F	Body			NA	TRUE	PEAR1	-1.35830475525078
cg09364426	II	1	F				NA	TRUE	NA	1.16849877071413
cg11118147	II	1	F			Unclassified_Cell_type_specific	NA	NA	NA	-19.3859445539547
cg19853902	II	1	F				NA	NA	NA	2.20842611475713
cg14496345	II	1	F	Body;Body;Body;Body;Body;Body	S_Shelf		NA	NA	TSEN15	-5.07905432533052
cg04179952	II	1	R	Body	Island		NA	TRUE	NAV1	-4.04014363104732
cg00901051	II	1	R		Island	Unclassified_Cell_type_specific	NA	TRUE	NA	2.25044546478966
cg13066703	I	1	R	Body;Body;Body		Promoter_Associated	NA	TRUE	TRAF5	-4.17127685055454
cg01833485	II	1	F	5'UTR;Body;5'UTR;5'UTR;Body			NA	TRUE	ESRRG	2.06414695895089
cg20320200	II	1	R	5'UTR;5'UTR;5'UTR			NA	TRUE	ESRRG	7.28512490831683
cg25064770	II	1	R	Body			NA	NA	MIR548F3	-0.016343961101246
ch.1.4512450F	II	1	F	Body			NA	TRUE	URB2	4.10192786638005
cg16026114	I	1	R		Island	Promoter_Associated	NA	TRUE	NA	35.9975124927535
cg13938504	II	1	R	Body	N_Shelf		NA	TRUE	HEATR1	-7.18404100544583
cg07315010	I	1	F	Body		Unclassified	NA	TRUE	MAP1LC3C	0.588068514760499
cg01438286	II	1	R	TSS1500;TSS1500	N_Shore	Promoter_Associated	NA	TRUE	PGBD2	-3.57846513092481
cg04690395	II	2	F	TSS200	S_Shore		NA	TRUE	OSR1	19.460620798854
cg00792123	II	2	F	Body	N_Shore	Promoter_Associated	NA	TRUE	HS1BP3	-6.61112343015806
cg17453273	II	2	R			Unclassified	NA	NA	NA	0.783894451525669
cg12434132	II	2	F	Body	S_Shelf		NA	NA	EFR3B	-2.80297705924082
cg20948740	II	2	R	Body;TSS1500;Body	Island		NA	TRUE	DNMT3A	3.72349526277193
cg26682499	II	2	R			Unclassified	NA	TRUE	NA	16.6600321955375
cg09968461	II	2	F	Body;Body;Body;Body			NA	TRUE	SLC8A1	0.192377635579612
cg04104066	II	2	F				NA	NA	NA	-3.73569749068976
cg06046912	II	2	R	Body	S_Shore		NA	TRUE	CCDC104	-1.2840963760705
cg19585707	II	2	R				NA	NA	NA	-0.052919035161802
cg03830559	II	2	R	TSS1500;TSS1500;TSS1500;TSS1500;TSS1500;TSS1500;TSS1500;5'UTR;5'UTR	N_Shore	Promoter_Associated	NA	NA	VRK2	-1.79337165411163
cg19672145	II	2	R	Body;Body			NA	TRUE	SPRED2	5.53445617621654
cg08217163	I	2	R		S_Shore	Unclassified_Cell_type_specific	NA	TRUE	NA	-4.85947333664974
cg03755425	II	2	R		N_Shelf		NA	TRUE	NA	0.425774952992943
cg23725986	II	2	F	TSS1500	S_Shore	Promoter_Associated	NA	TRUE	C2orf3	-0.421515954526038
cg07749613	II	2	F			Promoter_Associated	NA	TRUE	NA	-7.73352441526103
cg07338715	II	2	R		S_Shore		NA	TRUE	NA	-0.270958207249337
cg04021674	II	2	R	1stExon;1stExon;5'UTR;5'UTR;1stExon;5'UTR	Island		NA	TRUE	BCL2L11	14.0071821044219
cg24304518	II	2	F	TSS1500;TSS1500	N_Shore		NA	TRUE	POLR1B	-4.88238827251729
cg14592981	II	2	F	Body;Body;Body			NA	NA	MIR7853	-0.649966700042425
cg17180863	II	2	F	Body			NA	NA	THSD7B	-0.0971084788082141
cg02692977	II	2	R				NA	NA	NA	-1.99834630832092
cg22044634	II	2	R				NA	NA	NA	8.730834989796
cg23948843	I	2	R		Island		NA	TRUE	NA	1.68494603225914
cg16081285	II	2	F	5'UTR;5'UTR			NA	NA	CSRNP3	0.242843835614743
cg07420274	II	2	F	Body;Body	N_Shore	Unclassified_Cell_type_specific	NA	TRUE	GAD1	0.402233392042101
cg00745823	II	2	R				NA	NA	NA	1.54550433034439
cg09981233	I	2	F	Body	S_Shore		NA	NA	HOXD4	5.65734262816947
cg25225763	II	2	F				NA	NA	NA	1.9161842106998
cg23094236	II	2	R				NA	NA	NA	5.68008465051425
cg04430744	II	2	R				NA	NA	NA	1.2629919344053
cg23681745	I	2	R	Body;Body;Body			NA	TRUE	CFLAR	0.259015402366228
cg23054112	I	2	F	TSS200;TSS200	S_Shore		NA	TRUE	RAPH1	0.0331915938326638
cg18561976	II	2	F	5'UTR;1stExon		Unclassified_Cell_type_specific	NA	TRUE	ICOS	-1.55784523485008
cg06457713	II	2	R	5'UTR;5'UTR	Island		NA	TRUE	CCDC108	0.0569179841266414
cg05351827	I	2	R	Body	Island	Unclassified	NA	TRUE	SPEG	6.14701700231334
cg25822369	I	2	R			Unclassified_Cell_type_specific	NA	TRUE	NA	1.95547953506508
cg12685296	II	2	R	Body;Body;Body			NA	NA	ARMC9	0.756025530967645
cg23438758	II	2	F	Body;Body		Unclassified	NA	NA	RAMP1	-3.82241357475776
cg24464012	II	2	F				NA	TRUE	NA	-2.6881916680136
cg17562910	II	2	F				NA	NA	NA	-0.755344766161974
cg16759745	II	2	R	Body	N_Shore		NA	TRUE	GAL3ST2	-5.08402919965579
cg20595215	II	3	R	TSS1500	N_Shore	Unclassified	TRUE	TRUE	LMCD1	-2.30735887230567
cg01962199	II	3	F	Body		Unclassified	NA	NA	IRAK2	26.2383876198807
cg20760116	II	3	F		Island	Unclassified	NA	TRUE	NA	9.90705171091335
cg01896761	I	3	R	TSS200;TSS200	Island	Unclassified_Cell_type_specific	NA	TRUE	FBLN2	-5.99630101585019
cg19001357	II	3	R	Body			NA	NA	RFTN1	-0.580987406409356
cg09439723	II	3	F				NA	NA	NA	1.05407199353744
cg06900004	II	3	F	TSS1500;TSS1500	N_Shore		NA	NA	NR1D2	1.39259977790381
cg08043536	II	3	R				NA	NA	NA	1.65163686328666
cg22881941	I	3	F	TSS200	Island	Promoter_Associated	NA	TRUE	NKTR	26.1931822415896
cg09709426	II	3	F	5'UTR;Body			NA	NA	LZTFL1	-7.49977707720208
cg16933388	II	3	F	Body	Island	Promoter_Associated	TRUE	TRUE	BSN	-0.826473450997751
cg22982570	II	3	F	TSS200;5'UTR;TSS1500			NA	TRUE	PCBP4	0.569378427797141
cg09891645	II	3	F	Body			NA	NA	CACNA2D3	-2.31450671844239
cg19481954	II	3	F	Body			NA	NA	PTPRG	3.57964638970376
cg09891125	II	3	R		S_Shore		NA	TRUE	NA	2.60960977639375
cg02646092	II	3	R	Body;Body;Body;5'UTR			NA	NA	PDZRN3	-0.904419449351949
cg12517732	II	3	F	Body			NA	NA	ABI3BP	-1.44519858414505
cg15393909	II	3	F	TSS200;TSS200;TSS200		Promoter_Associated	NA	NA	GCSAM	-28.1903853308043
cg21170961	II	3	R	Body;Body;5'UTR;5'UTR;5'UTR;5'UTR;5'UTR;5'UTR			NA	NA	LOC101929754	6.74789800293588
cg10165543	II	3	R	Body;Body			NA	NA	KALRN	2.28520446040205
cg04516112	II	3	F	TSS200;Body	N_Shore	Unclassified	NA	TRUE	KALRN	0.388441197360207
cg27181496	II	3	R		N_Shore		NA	TRUE	NA	3.48223079949104
cg06490988	I	3	R	5'UTR;1stExon	Island	Unclassified_Cell_type_specific	TRUE	TRUE	GATA2	6.41975127389552
cg13521315	II	3	F	5'UTR;5'UTR			NA	NA	TMCC1	1.18200433303257
cg07253126	II	3	F	TSS200	Island		NA	TRUE	DZIP1L	-0.869573956839362
cg00963785	II	3	F				NA	NA	NA	-1.57319218654914
cg08452338	II	3	F	Body;Body;Body			NA	TRUE	WWTR1	1.16921377572946
cg09219813	II	3	F	TSS200;TSS200;5'UTR;TSS200;5'UTR;TSS200;TSS200			NA	TRUE	MBNL1	-23.3817059856
cg26702908	II	3	R	Body;Body;Body			NA	NA	ARHGEF26	0.548560622729367
cg05702597	II	3	F	Body;Body;Body;Body			NA	NA	MME	-0.0524387614591399
cg20899078	II	3	R	5'UTR;TSS200;Body;Body	N_Shore		NA	NA	SSR3	0.865370894526767
cg11883836	I	3	R		Island		NA	TRUE	NA	0.534536800339285
cg14969094	I	3	F			Unclassified_Cell_type_specific	NA	TRUE	NA	2.58165243586738
cg02361888	II	3	F	3'UTR;3'UTR;3'UTR			NA	NA	FXR1	-15.1643732984167
ch.3.3630245F	II	3	F	Body			NA	TRUE	SENP2	1.18546423576738
cg03675083	II	3	R	5'UTR		Unclassified	NA	TRUE	CPN2	2.30872006695922
cg15707747	II	4	R	TSS1500;TSS1500;Body	N_Shore		NA	NA	IDUA	-45.7479365243725
cg20288588	II	4	F		S_Shore		NA	TRUE	NA	0.676166903028809
cg04714787	II	4	R		S_Shelf	Unclassified	NA	TRUE	NA	0.930731589212391
cg01834022	I	4	R	5'UTR;TSS200	Island		NA	TRUE	EVC2	-19.6124250329185
cg07816074	II	4	F	5'UTR			TRUE	TRUE	SH3TC1	-3.69894561778604
cg02896941	II	4	F	Body			NA	TRUE	PPARGC1A	0.486386111568631
cg02016764	II	4	R	5'UTR		Promoter_Associated_Cell_type_specific	NA	TRUE	TLR1	-0.0790993864165685
cg19127966	II	4	R	Body;Body;Body;Body;Body;Body;Body			NA	NA	APBB2	-0.0749502731398724
cg24176585	II	4	R	TSS1500;TSS1500;TSS1500	N_Shore		NA	NA	SPATA18	-0.613138634248813
cg03540917	II	4	F	Body;Body;Body;Body;Body;Body;Body;Body;Body	N_Shore		NA	NA	SPINK2	-2.78515709248247
cg25955874	II	4	R				NA	NA	NA	-0.580543954585976
cg13018699	II	4	R	3'UTR;3'UTR;3'UTR			NA	NA	ANTXR2	-3.1677758493877
cg16744741	II	4	R	1stExon			TRUE	TRUE	PRKG2	3.03460993563929
cg17007107	II	4	F				NA	NA	NA	-2.0524580118726
cg21395123	I	4	R	TSS200			NA	NA	FAM13A	19.6779607196544
cg07059704	II	4	R	TSS1500;TSS1500			NA	NA	ADH1B	-1.68769242771942
cg03729251	I	4	F	Body	Island		NA	TRUE	LRBA	4.35262611976981
cg22886643	II	4	R	Body	Island		NA	TRUE	FNIP2	18.426425134999
cg13099892	II	4	F				NA	TRUE	NA	1.34021242411368
cg26729815	II	4	F				NA	TRUE	NA	-4.56016111511047
cg25424031	I	4	F				NA	TRUE	NA	1.4682628018897
cg23010507	I	5	F		S_Shelf		NA	TRUE	NA	2.83576466880798
cg25442600	I	5	R		S_Shore		NA	TRUE	NA	-0.655892088365744
cg21047972	II	5	R	Body;5'UTR			NA	NA	FBXL7	-7.09132266876611
cg17180779	II	5	R	Body			NA	NA	PDZD2	2.64513574427856
cg19770572	II	5	F	Body;Body;5'UTR			NA	NA	RICTOR	-23.1231623369925
cg11391626	II	5	R	5'UTR			NA	NA	PDE4D	1.94444310139933
cg15134801	I	5	F	5'UTR;5'UTR	N_Shore		NA	TRUE	ELOVL7	0.744850568763024
cg27596513	II	5	R	ExonBnd;ExonBnd;ExonBnd;ExonBnd;ExonBnd;Body;Body;Body;Body;Body			NA	NA	MAST4	2.93458873250781
cg14727987	II	5	F				NA	TRUE	NA	-0.310631361460132
cg03292652	II	5	F				NA	NA	NA	1.9739279270537
cg11629830	II	5	F	Body	S_Shore		NA	TRUE	IQGAP2	-0.731760739171038
cg21842274	II	5	R	TSS200	N_Shore		TRUE	TRUE	CRHBP	-3.50575541176115
cg22323744	II	5	F	5'UTR;1stExon	N_Shore		NA	NA	CRHBP	-0.682344105328427
cg22559034	II	5	F	Body;Body	S_Shore		NA	TRUE	FLJ42709	1.90261866442275
cg13576330	II	5	R		S_Shelf	Unclassified	NA	TRUE	NA	4.08949547485103
cg08121602	II	5	F				NA	NA	NA	1.31945904947045
cg25894234	II	5	R				NA	NA	NA	3.31997911862612
cg25066845	II	5	R			Unclassified_Cell_type_specific	NA	NA	NA	-0.616833199123221
cg17927824	II	5	F				NA	NA	NA	0.432697015403045
cg23683507	II	5	R	TSS200			NA	NA	LOC102467225	-0.366565302785285
cg14615660	II	5	R	TSS200	Island	Promoter_Associated	NA	TRUE	CDKN2AIPNL	0.690124378754027
cg03401451	II	5	R	TSS1500			NA	NA	CDC23	-5.83339056345009
cg18145047	I	5	R	TSS1500	S_Shore	Promoter_Associated	NA	TRUE	TAF7	0.682092872339101
cg12390326	II	5	F	Body;Body			NA	NA	ARHGAP26	-2.14096082740297
cg18369866	II	5	R	TSS200	Island		NA	TRUE	POU4F3	-8.20396105174641
cg18433473	II	5	R				NA	NA	NA	-8.8474920695353
cg25502093	II	5	F	TSS1500	S_Shore		NA	TRUE	C5orf54	-0.777278691576392
cg09686013	II	5	F	Body;Body;Body			NA	TRUE	WWC1	-2.00386298562156
cg23477774	II	5	F	Body			NA	TRUE	DOCK2	2.50127753870189
cg01800146	II	5	R	Body	Island		NA	TRUE	RGS14	-3.23432793026966
cg16087810	II	5	F		S_Shelf		NA	NA	NA	-0.320534476742295
cg22381282	II	5	F	Body;Body;Body;Body;Body	Island		NA	TRUE	MGAT1	-1.00268325926348
cg06856169	II	5	F				NA	NA	NA	0.206548582120584
cg14132225	II	6	R				NA	NA	NA	-0.660749407072623
cg05612654	I	6	F				NA	TRUE	NA	1.110702342765
cg23535596	II	6	R	Body;TSS1500	N_Shore		NA	TRUE	TFAP2A	-0.546147145173156
cg00859792	II	6	R	5'UTR;1stExon;Body			NA	NA	GCNT2	4.47120916443352
cg05869816	II	6	F	5'UTR;1stExon;Body			NA	NA	GCNT2	0.00193278621595449
cg07264048	II	6	F	5'UTR;1stExon;Body			NA	TRUE	GCNT2	0.0965029539644789
cg11195038	II	6	R			Unclassified_Cell_type_specific	NA	NA	NA	5.2501067827024
cg15777606	II	6	R	Body	N_Shore		NA	TRUE	JARID2	-4.86720231743341
cg15158890	II	6	R		N_Shore	Unclassified_Cell_type_specific	NA	NA	NA	-1.23607024234426
cg12681972	I	6	R	TSS200	N_Shore		NA	NA	HIST1H3E	2.06475814875443
cg01840333	I	6	R	1stExon	Island	Promoter_Associated	NA	TRUE	HIST1H3E	6.12020734476826
cg01837113	II	6	F	TSS1500			NA	TRUE	ZSCAN23	-11.637299520373
cg11092416	II	6	F		N_Shore	Promoter_Associated	NA	TRUE	NA	-0.334430861531063
cg05598246	II	6	R	TSS1500;TSS1500;TSS1500;TSS1500;TSS1500;TSS1500;TSS1500;TSS1500;TSS1500;TSS1500;TSS1500			TRUE	TRUE	MOG	-1.34502620095957
cg26970983	II	6	R	Body			NA	TRUE	TRIM40	0.561489499820842
cg03337084	II	6	F	Body	N_Shelf		NA	TRUE	LY6G5C	2.15241202009501
cg11431261	II	6	R	Body;TSS1500		Unclassified	NA	TRUE	TNXB	0.203535403323997
cg22324029	II	6	F	Body			NA	TRUE	HLA-DMB	-1.73184045216544
cg16300030	II	6	R	TSS200		Unclassified	NA	TRUE	HLA-DMB	-1.7496490244291
cg15829535	I	6	R	Body	Island		NA	TRUE	HLA-DPB1	0.795468421067938
cg16625524	II	6	F	Body	N_Shelf		NA	TRUE	SYNGAP1	-3.59644788752932
cg08335767	II	6	F	5'UTR;5'UTR;5'UTR;5'UTR;5'UTR;TSS200	S_Shore		NA	TRUE	HMGA1	15.5816572568848
cg09473282	II	6	F				NA	TRUE	NA	6.9261959965216
cg25563198	II	6	R	TSS1500;Body	S_Shore	Promoter_Associated	NA	NA	FKBP5	-3.4670595131992
cg20445657	II	6	F	Body			NA	NA	FGD2	7.94979575346294
cg04692960	II	6	R	Body			NA	TRUE	LOC221442	-2.77505763025221
cg19923019	II	6	R				NA	NA	NA	0.867939778864245
cg09088190	II	6	R	1stExon;1stExon	S_Shore		NA	TRUE	TDRD6	-3.55692173508003
cg11742202	II	6	F	TSS1500	S_Shore	Promoter_Associated	NA	TRUE	SLC17A5	-0.566562754270228
cg19636666	II	6	F				NA	NA	NA	1.04335510925308
cg08327884	II	6	R	Body			NA	TRUE	MRAP2	-0.766255003603752
cg05217597	II	6	F	TSS1500	Island	Promoter_Associated	NA	TRUE	KIAA1009	-1.70689656739269
cg25560696	II	6	F		N_Shore		NA	TRUE	NA	-6.16348129559239
cg24021452	II	6	F	1stExon;5'UTR;5'UTR;5'UTR;5'UTR			NA	NA	ANKRD6	1.13490825192403
cg15923936	I	6	F		N_Shelf		NA	TRUE	NA	0.0384948791846887
cg26298967	II	6	F		S_Shelf		NA	TRUE	NA	-0.896329918574158
cg17284119	II	6	R	Body			NA	TRUE	C6orf186	4.31883898391472
cg23312075	II	6	R				NA	NA	NA	-7.61554358152658
cg22180580	II	6	F	Body			NA	TRUE	NHSL1	3.34089395143431
cg05900895	II	6	R	Body;Body			NA	NA	LOC100507477	-1.59867528490093
cg10577216	II	6	R	5'UTR	N_Shore	Promoter_Associated	NA	TRUE	HIVEP2	-3.86161306616474
cg13136655	II	6	F	5'UTR;1stExon		Promoter_Associated	NA	TRUE	ZC3H12D	-1.82714486649546
cg21707172	I	6	R	Body;TSS200	N_Shelf		NA	TRUE	TIAM2	1.30086748833504
cg14242752	II	6	F	Body;Body			NA	NA	ARID1B	-13.8461568283742
cg00476243	I	7	R		Island	Promoter_Associated	NA	TRUE	NA	-0.704844455862981
cg17039461	II	7	F	TSS1500;Body;Body;Body;Body;Body;Body	N_Shelf		NA	NA	LOC101926963	-14.5544533802751
cg15545410	I	7	F		Island		NA	TRUE	NA	-0.315442662776958
cg18784903	II	7	R		Island		NA	TRUE	NA	-0.599923692309574
cg11390982	II	7	F		S_Shore		NA	NA	NA	-3.92021376839651
cg22218709	II	7	F	Body	S_Shore	Promoter_Associated	NA	TRUE	FOXK1	-0.740849124270801
cg23291331	II	7	R	Body;Body;5'UTR			NA	NA	CDCA7L	-7.97144012726936
cg27364766	I	7	F		Island		NA	TRUE	NA	-0.285816802533922
cg12614105	II	7	F	5'UTR	Island		TRUE	TRUE	NPY	-5.56729141756755
cg18844118	II	7	F	TSS1500	N_Shore		NA	TRUE	NFE2L3	-0.294528134528368
cg02803819	I	7	F	Body	N_Shelf		NA	TRUE	HOXA2	1.7274425497805
cg26511321	II	7	F	TSS1500	N_Shore		TRUE	TRUE	HOXA7	-5.85519572731109
cg17349352	II	7	F	Body;TSS1500;Body;Body;Body		Promoter_Associated_Cell_type_specific	NA	TRUE	CCM2	36.736665483501
cg17547179	II	7	F	Body;Body;Body;Body;Body			NA	NA	CCM2	-0.0679323045698623
cg19042013	I	7	F				NA	TRUE	NA	7.76116543459561
cg04396567	II	7	R	Body;Body;Body			NA	NA	AUTS2	-0.658554332502214
cg00031165	I	7	F	Body;5'UTR;Body;Body	Island	Unclassified	NA	TRUE	RUNDC3B	-2.35939388479997
cg02366772	II	7	F	Body		Promoter_Associated	NA	TRUE	FLJ23834	-0.994628209674369
cg06193276	II	7	R	Body;Body;Body;Body			NA	NA	ST7	0.0515698205007209
cg06143732	II	7	F	Body			NA	TRUE	CPA2	3.07329480419375
cg21048168	II	7	R	5'UTR;5'UTR;TSS200			NA	TRUE	ATP6V0A4	0.823864274242944
cg11347411	I	7	R	TSS200;5'UTR;5'UTR	S_Shore	Promoter_Associated	NA	TRUE	ACTR3C	-0.250278100943398
cg25975961	II	7	R				NA	NA	NA	-2.07300312059964
cg22796353	I	7	F		Island	Unclassified_Cell_type_specific	NA	TRUE	NA	1.31824374404723
cg14791318	II	7	F	Body	S_Shelf		NA	NA	NOM1	-4.4234473347432
cg03773820	II	8	R	Body	S_Shore	Promoter_Associated	NA	TRUE	MCPH1	3.49991117136491
cg14938593	II	8	R	Body			NA	TRUE	MCPH1	-7.9052985526513
cg06261059	II	8	R	Body			NA	TRUE	MCPH1	2.16338025818731
cg14976447	II	8	F	Body;Body			NA	TRUE	ADAM28	-0.123548297621103
cg00315056	II	8	F	TSS1500	Island	Promoter_Associated	NA	TRUE	DUSP4	-5.92167339920231
cg27498387	I	8	F	TSS1500;TSS1500;TSS1500;TSS1500;Body	Island	Unclassified_Cell_type_specific	NA	TRUE	ANK1	1.11238175866208
cg17010309	II	8	R	Body;Body;Body;Body			NA	NA	SPIDR	-1.40506513754951
cg17162024	I	8	F	TSS1500	Island		TRUE	TRUE	FAM150A	-17.0120527540073
cg15427886	I	8	F		Island	Unclassified_Cell_type_specific	NA	TRUE	NA	-0.708637275737551
cg15423872	II	8	R	TSS1500	N_Shore		NA	TRUE	FAM110B	1.2191985248346
cg16061160	II	8	F				NA	NA	NA	-12.9106985747795
cg22927247	II	8	F	Body	Island		NA	TRUE	CA3	1.53287995387252
cg09227954	II	8	F	Body;Body;Body;Body			NA	NA	CA3	2.82742193832586
cg18824585	II	8	R	Body;Body	Island		NA	TRUE	CSMD3	6.74155616032327
cg16330893	II	8	R				NA	TRUE	NA	1.10028313986985
cg00395667	II	8	F				NA	NA	NA	-0.23766148520539
cg15101024	II	8	F				NA	NA	NA	-4.64707477269145
cg06704963	II	8	F				NA	NA	NA	-7.67833292527712
cg11268628	II	8	R	TSS1500	N_Shore		NA	TRUE	EFR3A	-3.43479236741064
cg15185238	II	8	R	Body;Body;Body;Body;Body;Body;Body			NA	NA	ZFAT	-1.71516436342256
cg14827056	I	8	R	Body;Body			NA	TRUE	EIF2C2	5.92033042602592
cg11765109	II	8	F	Body;Body;Body	N_Shelf		NA	NA	MROH5	-8.50505348998039
cg26542567	II	8	R		S_Shelf		NA	TRUE	NA	1.74838843228367
cg22425913	I	8	R	5'UTR;1stExon;TSS200;5'UTR;1stExon	Island		NA	TRUE	LY6E	7.73458123810001
cg25560009	II	8	F			Unclassified_Cell_type_specific	NA	TRUE	NA	0.177149959610062
cg03132015	II	8	F	Body	N_Shore		NA	TRUE	GLI4	-0.738358309269247
cg23482582	II	8	F	TSS1500;TSS1500;TSS1500;TSS1500	S_Shore	Promoter_Associated	NA	NA	COMMD5	-1.99359234192775
cg11387576	II	9	R				NA	NA	NA	-7.41411806134627
cg21222426	II	9	R				NA	TRUE	NA	-0.791524854149656
cg16059473	II	9	F				NA	NA	NA	-1.53595639005134
cg20784500	II	9	R	Body			NA	NA	GRHPR	-2.99967631109037
cg14248254	II	9	R	Body;Body;Body			NA	NA	IARS	-4.83677803362882
cg07105632	II	9	F	3'UTR;3'UTR	N_Shelf	Promoter_Associated	NA	NA	BICD2	-2.37195158370201
cg27594116	I	9	F	TSS200;Body;Body;Body	Island		NA	NA	CCDC180	1.11563706943442
cg07774938	I	9	F	TSS200;Body;Body;Body	Island		NA	NA	CCDC180	0.413514365154021
cg00950627	II	9	R		N_Shelf		NA	NA	NA	0.853886889233684
cg17307655	II	9	F	5'UTR;Body;Body		Unclassified_Cell_type_specific	NA	NA	DFNB31	-2.72936548337841
cg04127907	II	9	R			Unclassified	NA	NA	NA	0.846552336164103
cg26302238	II	9	R	Body;5'UTR;5'UTR			NA	NA	STRBP	0.667633499426085
cg04010123	II	9	F	TSS1500;TSS1500;TSS1500	N_Shore	Promoter_Associated	NA	NA	GAPVD1	-1.39574199078799
cg15044533	II	9	F	Body;Body;Body;Body			NA	NA	PBX3	2.84345997942838
cg09332592	II	9	F	1stExon;5'UTR;1stExon;5'UTR	Island	Promoter_Associated	TRUE	TRUE	STXBP1	20.6215609605374
cg21657050	II	9	R	TSS1500;TSS1500;TSS1500;Body	N_Shore	Promoter_Associated	NA	NA	USP20	1.29111387543643
cg26197874	II	9	F	TSS1500;5'UTR	S_Shore		NA	NA	WDR5	-0.558452219560521
cg27266988	II	9	F	Body;Body	Island		NA	NA	KCNT1	0.345632754506521
cg04026492	II	9	F		Island	Unclassified_Cell_type_specific	NA	TRUE	NA	2.07597848045804
cg10109111	II	9	R	Body	N_Shore		NA	TRUE	PMPCA	-0.860553599208926
cg03466780	II	9	F	Body	N_Shore		NA	TRUE	EXD3	-0.0694417636523776
cg00816387	I	10	F				NA	TRUE	NA	-0.0680697331868228
cg13687834	II	10	F			Unclassified_Cell_type_specific	NA	TRUE	NA	-0.349799996288804
cg22751264	II	10	F	Body;Body			NA	TRUE	ASB13	1.91513373552166
cg01634132	II	10	F	TSS1500;TSS1500			NA	NA	ITIH5	-0.452908919772048
cg11579708	II	10	R	TSS1500;5'UTR;5'UTR;5'UTR;5'UTR	S_Shore		NA	NA	CCDC3	-4.45157108888044
cg27243297	I	10	F	TSS1500			NA	TRUE	UCMA	-0.348320986628249
cg01253386	II	10	F				NA	TRUE	NA	-18.3063855408119
cg19042340	II	10	R	Body	S_Shore	Promoter_Associated	NA	TRUE	FAM107B	3.36010290898382
cg08926571	II	10	F	TSS1500	S_Shore	Unclassified_Cell_type_specific	NA	TRUE	C1QL3	3.04956780768599
cg04956801	II	10	R		Island		NA	TRUE	NA	3.15492565962486
cg04714110	II	10	R		Island	Unclassified_Cell_type_specific	NA	TRUE	NA	3.3355284017847
cg20734092	II	10	F	Body	S_Shelf		NA	NA	LOC100130992	-3.44273709356404
cg04838147	II	10	R	TSS200;TSS200	Island		NA	TRUE	GAD2	2.98963797168161
cg03712239	II	10	F	TSS1500	S_Shore	Promoter_Associated	TRUE	TRUE	ZNF25	57.681132942662
cg23479191	II	10	F				NA	TRUE	NA	0.263450861451958
cg16912563	II	10	R		Island		NA	TRUE	NA	0.244217290347423
cg13665871	II	10	F	Body	N_Shore		NA	NA	GLUD1	0.000960411268770944
cg22957360	I	10	R		N_Shore		NA	TRUE	NA	0.619855861059468
cg17888390	I	10	R		Island		NA	TRUE	NA	1.22211282729643
cg12711252	I	10	F		Island		NA	TRUE	NA	-0.77995303720438
cg02921623	I	10	R		N_Shelf	Unclassified	NA	TRUE	NA	-0.323817887183808
cg22796593	II	10	R	Body			NA	TRUE	COL17A1	0.991761428310144
cg01320200	II	10	F				NA	NA	NA	0.325392086818473
cg16043357	I	10	F	TSS200;TSS200	Island		NA	TRUE	VAX1	-1.41335298583492
cg09439867	II	10	F				NA	TRUE	NA	-1.07027863383787
cg13125822	II	10	R	Body		Promoter_Associated	NA	NA	GRK5	-0.0515456025384722
cg19509778	II	10	R	3'UTR	Island		NA	TRUE	FOXI2	-5.24769977451844
cg24193242	II	10	F	Body	N_Shore	Gene_Associated	NA	TRUE	TUBGCP2	-0.604474863222591
cg07381788	II	10	R	TSS1500	N_Shore		NA	TRUE	CYP2E1	2.72083928107646
cg21732004	II	11	F	Body	S_Shore	Unclassified_Cell_type_specific	NA	TRUE	ANO9	-0.456050589987677
cg08251761	II	11	F	Body	N_Shore		NA	TRUE	PTDSS2	-0.774529037025242
cg13957457	I	11	F	Body	N_Shelf		NA	TRUE	MUC2	-1.73793240105631
cg04057455	II	11	F	Body;TSS1500;Body			NA	TRUE	INS-IGF2	-0.459902581895558
cg07873128	II	11	R	Body;Body;Body			TRUE	TRUE	OSBPL5	-0.891255827037978
cg24637308	I	11	F	Body	Island		NA	TRUE	DNHD1	-0.121907515489496
cg07559901	II	11	F	ExonBnd;ExonBnd;Body;Body			NA	NA	TUB	-0.606432444042772
cg25636922	II	11	F	Body			NA	NA	GALNT18	0.0117400240985298
cg23017617	II	11	R	5'UTR;5'UTR;5'UTR	Island		NA	NA	MICAL2	0.771319883671799
cg25581781	II	11	R	5'UTR;5'UTR;5'UTR;5'UTR;5'UTR			NA	NA	MICAL2	2.84843898225279
cg21901307	II	11	R	TSS1500;5'UTR;1stExon	N_Shore		NA	TRUE	PDE3B	-0.229104013556043
cg08943494	II	11	F	5'UTR;5'UTR;1stExon;5'UTR;Body			NA	TRUE	PRR5L	-0.973632590884193
cg01364865	II	11	R	Body			NA	NA	HSD17B12	-1.85604453161417
cg21074260	I	11	F	Body	Island		NA	TRUE	SYT13	-11.9187603086856
cg10059056	II	11	F	Body	S_Shore	Unclassified_Cell_type_specific	NA	TRUE	DGKZ	-1.99954610077826
cg20563072	II	11	F	Body;Body			NA	NA	PTPRJ	2.38368225714458
cg01270709	II	11	F	TSS200	N_Shore	Unclassified	NA	TRUE	BTBD18	0.779058174360158
cg27230697	I	11	R		S_Shore	Unclassified_Cell_type_specific	NA	TRUE	NA	1.26744404911115
cg16745933	II	11	R	Body;Body			NA	NA	DTX4	3.10789484245402
cg21163128	II	11	F	TSS1500	Island	Promoter_Associated	NA	TRUE	BSCL2	-5.61258453196022
cg20593464	II	11	F	Body		Promoter_Associated	NA	NA	RARRES3	-1.29544465981504
cg20225570	II	11	F	Body	N_Shore	Promoter_Associated	NA	NA	PPP1R14B	-2.28612641769259
cg13826564	I	11	R	Body;Body;Body	Island	Unclassified_Cell_type_specific	NA	TRUE	LTBP3	2.55692807935228
cg26754214	II	11	F	TSS200;TSS200;TSS200	N_Shore	Promoter_Associated	NA	TRUE	FAM89B	-3.46834268432914
cg11436362	I	11	F	3'UTR	S_Shore	Promoter_Associated_Cell_type_specific	NA	TRUE	ADRBK1	-3.72871269094685
cg09637363	II	11	R	Body	S_Shore		TRUE	TRUE	CCND1	3.40838730783799
cg12127706	II	11	R	Body;Body		Unclassified_Cell_type_specific	NA	TRUE	CTTN	-3.49500010390914
cg15053629	II	11	F	Body			NA	NA	SHANK2	0.753597916005561
cg05732089	II	11	F				NA	NA	NA	-10.3329657982943
cg00706396	I	11	F	5'UTR;5'UTR;1stExon	Island	Promoter_Associated	NA	TRUE	RELT	12.0400682449446
cg14527072	I	11	F	TSS1500;Body	S_Shore	Unclassified	NA	NA	FZD4	3.56656355464435
cg07714361	II	11	R				NA	NA	NA	1.54957335492009
cg09445027	II	11	R	5'UTR;5'UTR;5'UTR			NA	NA	ELMOD1	-1.47739458953366
cg05962325	I	11	F	TSS1500	Island	Promoter_Associated	NA	TRUE	ACAT1	-0.589933535682027
cg25316749	I	11	F	TSS1500;5'UTR	N_Shore		NA	TRUE	C11orf93	4.98668282478942
cg14849266	II	11	R			Unclassified	NA	NA	NA	-0.382990650900305
cg13266323	II	11	R	Body;Body;Body;Body;Body			NA	NA	CADM1	3.09396408437728
cg21467609	II	11	F	Body	S_Shore		NA	NA	DSCAML1	0.425691495887088
cg04048912	II	11	R	5'UTR;TSS1500;Body	S_Shore		NA	NA	C1QTNF5	-1.26165156948612
cg26077811	II	11	R	Body;Body	N_Shelf	Unclassified_Cell_type_specific	NA	TRUE	USP2	0.461028812649061
cg13910185	I	11	F	Body	S_Shore	Promoter_Associated	NA	NA	SORL1	-0.21848439880203
cg12398330	II	11	R	TSS1500	N_Shore		NA	TRUE	ROBO3	0.834889495799067
cg01519094	II	11	F	TSS1500	N_Shore	Unclassified	NA	TRUE	PKNOX2	-0.874694999737865
cg20522435	II	11	F		N_Shelf		NA	NA	NA	1.31019753763401
cg14221149	II	12	R	5'UTR;5'UTR	S_Shore	Unclassified	NA	NA	WNT5B	-1.23113426743975
cg08306740	I	12	F	TSS1500	Island		NA	NA	FKBP4	-0.206288577164036
cg11795325	II	12	F			Unclassified	NA	NA	NA	-1.09675706455244
cg06029700	II	12	F	Body;Body;Body	Island	Promoter_Associated	NA	TRUE	SCNN1A	-1.93748866594089
cg12495801	II	12	R	TSS1500;3'UTR;TSS200		Promoter_Associated	NA	TRUE	TAPBPL	-4.85395397977346
cg11808677	I	12	F	TSS1500;TSS1500;Body	N_Shore		NA	TRUE	USP5	6.50748617133649
cg24741148	II	12	R	5'UTR;1stExon;5'UTR			NA	TRUE	PRR4	1.06850772756774
cg19049607	II	12	F	TSS1500	N_Shore	Promoter_Associated	NA	TRUE	CREBL2	-0.00607720040584947
cg03259742	II	12	R	5'UTR			NA	TRUE	LYRM5	1.25990320506911
cg25389803	II	12	F	Body		Unclassified_Cell_type_specific	NA	NA	PLEKHA8P1	4.26136187871466
cg18893793	I	12	R	5'UTR;5'UTR	N_Shore	Promoter_Associated	NA	TRUE	AMIGO2	-0.886156035410069
cg24541176	II	12	R	3'UTR;3'UTR;3'UTR;3'UTR			NA	TRUE	TMEM106C	-32.0468375892829
cg25360385	II	12	R	TSS1500	S_Shore	Unclassified	NA	TRUE	GALNT6	-1.00843461418123
cg23489434	I	12	F	Body	Island		NA	TRUE	FLJ12825	-0.610380965857545
cg26342670	I	12	R	Body;TSS200	Island	Promoter_Associated	NA	TRUE	WIBG	-1.36065710666773
cg01607367	II	12	F	Body	N_Shelf		NA	NA	LRP1	0.907375497974047
cg16357117	II	12	R				NA	NA	NA	-0.449959196964001
cg14292619	II	12	R	TSS1500	N_Shore	Promoter_Associated	NA	TRUE	GLIPR1L2	-0.0744875683635287
cg13801558	II	12	R		N_Shore		NA	NA	NA	-5.4108819898451
cg16379249	II	12	R			Unclassified_Cell_type_specific	NA	NA	NA	-3.38642036801746
cg08629394	II	12	R		S_Shelf		NA	TRUE	NA	0.0969267767235048
cg08335389	II	12	F				NA	TRUE	NA	0.0725265998885555
cg12133736	II	12	F	Body			NA	NA	DTX1	-4.7010930432031
cg12121075	II	12	F	Body			NA	TRUE	P2RX7	2.18451029707094
cg04347477	I	12	F	5'UTR;5'UTR	Island		NA	TRUE	NCOR2	-13.2890091161336
cg21904537	II	12	R	Body			NA	NA	ULK1	-6.63526965771505
cg23914694	II	12	F	Body	N_Shore		NA	TRUE	GALNT9	1.0803403497739
cg05062715	II	12	F		N_Shore		NA	TRUE	NA	4.29839164761379
cg00632070	II	13	R	TSS1500			NA	TRUE	C13orf26	1.61196510026655
cg11044716	II	13	F	5'UTR			NA	TRUE	C13orf36	-4.97861811877369
cg13487505	II	13	F	5'UTR;5'UTR;TSS1500	S_Shore		NA	NA	LACC1	-1.41372315186677
cg20294319	II	13	R	Body;Body;Body		Unclassified	NA	TRUE	LRCH1	-0.0785919228118701
cg08004525	II	13	F		N_Shore	Unclassified_Cell_type_specific	NA	TRUE	NA	2.67163544558718
cg09000832	II	13	F		N_Shore	Unclassified_Cell_type_specific	NA	TRUE	NA	0.683918856726779
cg23579537	II	13	R	TSS1500;TSS1500	N_Shore	Unclassified_Cell_type_specific	NA	TRUE	RNASEH2B	-0.592168914001666
cg26811832	II	13	F	5'UTR;5'UTR	N_Shore		NA	NA	PCDH9	4.31964684200485
cg22781632	II	13	R	Body			NA	NA	GPC6	-2.03257214386936
cg06744150	II	13	F	Body;Body			NA	NA	FARP1	-0.196035252011683
cg11723923	II	13	R		N_Shelf		NA	TRUE	NA	0.151856002139648
cg06704589	I	13	F			Unclassified	NA	TRUE	NA	4.03727640961106
cg08686324	II	13	R			Unclassified	NA	NA	NA	-0.213403577531235
cg03732617	II	14	F	TSS1500			NA	NA	OR4K2	-0.705194264872874
cg12509997	II	14	F	Body;Body			NA	NA	TOX4	-0.0767131468482302
cg24425881	II	14	R				NA	NA	NA	5.99209322711906
cg05194618	I	14	R	TSS1500;1stExon	S_Shore	NonGene_Associated	NA	TRUE	KLHL28	0.0227142813902936
cg16007185	II	14	R	TSS200	Island	Promoter_Associated	TRUE	TRUE	TMX1	-0.806064759087638
cg10166915	II	14	F				NA	NA	NA	-0.112486012263781
cg06578089	II	14	R	Body			NA	TRUE	STON2	0.909174655526367
cg10935723	II	14	R	TSS1500	S_Shore		TRUE	TRUE	KCNK10	-0.47212977051906
cg24061125	I	14	F				NA	TRUE	NA	-1.51615455261647
cg21515844	II	14	R	Body;Body	Island	Unclassified_Cell_type_specific	NA	TRUE	BCL11B	2.09631405986996
cg04145134	II	14	F	Body;Body		Unclassified_Cell_type_specific	NA	TRUE	BCL11B	2.36349700548053
cg19706320	I	14	R		S_Shore		NA	TRUE	NA	-0.0503227378681583
cg14693893	II	14	R	TSS1500	N_Shore	Promoter_Associated	TRUE	TRUE	DYNC1H1	0.681193633029576
cg06304825	II	14	R				NA	NA	NA	-1.45395801586803
cg11357800	II	15	R			Unclassified_Cell_type_specific	NA	NA	NA	-0.322922313819814
cg05168141	II	15	R		N_Shelf		NA	TRUE	NA	-4.06579171698563
cg11342764	II	15	R	Body			NA	TRUE	FAM189A1	2.16810435932828
cg01562603	II	15	F	Body;Body			NA	NA	KLF13	-13.0245154500341
cg04181150	II	15	F	Body	Island		NA	TRUE	RYR3	0.335215220040282
cg01081584	II	15	R	Body	Island		NA	TRUE	EIF2AK4	-0.00704379276279102
cg03617975	II	15	R	TSS1500;TSS1500	S_Shore		NA	NA	CEP152	-5.40331600056419
cg19965589	II	15	R	TSS1500;TSS1500;5'UTR	N_Shore		NA	TRUE	TMOD2	0.518862798052276
cg07533333	II	15	F	Body			NA	NA	FAM81A	6.38270086322386
cg25245387	II	15	F				NA	NA	NA	-0.205532477459032
cg03950246	I	15	R	TSS1500	N_Shore		NA	TRUE	NEO1	1.07528145365013
cg11673295	II	15	F	Body;Body			NA	NA	ETFA	1.16191595503181
cg18374220	I	15	F	TSS200	Island	Promoter_Associated	NA	NA	MESDC1	-16.9872267623485
cg22693837	II	15	F	5'UTR;Body;Body			NA	NA	IL16	-1.53593694704301
cg00768409	II	15	R	TSS1500	S_Shore		NA	TRUE	BNC1	-1.94000673778586
cg07432526	I	15	F		Island	Unclassified	NA	TRUE	NA	-1.79717486290334
cg06100807	I	15	F	Body	Island	Unclassified_Cell_type_specific	NA	TRUE	RHCG	1.58113015184202
cg04340651	II	15	F	1stExon;Body;5'UTR;TSS200;TSS200;TSS1500;5'UTR	Island	Unclassified_Cell_type_specific	NA	TRUE	RGMA	-0.267342902776211
cg04868991	II	15	R	Body	S_Shore		NA	NA	LRRK1	0.841509652102731
cg08923355	I	16	R	3'UTR	S_Shore	Unclassified_Cell_type_specific	NA	TRUE	HBA1	-0.226926605463567
cg06249198	II	16	F	Body	N_Shelf		NA	TRUE	LMF1	1.13161457661256
cg05033333	I	16	F		S_Shore		NA	TRUE	NA	0.175610312515679
cg23369334	II	16	F	Body;Body			NA	NA	TRAP1	-0.250677092533855
cg04987071	II	16	R				NA	TRUE	NA	-1.84018219387936
cg03550917	II	16	R	1stExon	Island	Unclassified	NA	TRUE	ALG1	-16.1516537821536
cg04035828	II	16	R	Body			NA	TRUE	SNX29	8.03621418671608
cg02648613	II	16	F				NA	NA	NA	-0.741251614717242
cg06294384	II	16	R			Unclassified_Cell_type_specific	NA	TRUE	NA	-0.104830973658895
cg05131483	II	16	R	Body			NA	TRUE	ERN2	4.41341456535999
cg17286200	II	16	R			Unclassified_Cell_type_specific	NA	NA	NA	-0.140250664437965
cg08282819	II	16	F	TSS1500;5'UTR;5'UTR		Promoter_Associated	NA	TRUE	IL21R	-0.73210292015998
cg16348385	II	16	R	1stExon;5'UTR;5'UTR	N_Shore	Promoter_Associated	NA	TRUE	YPEL3	-1.90104262104206
cg01942543	II	16	F	Body;Body			NA	TRUE	TOX3	-0.651705287501548
cg03619472	II	16	R	Body;TSS1500	S_Shore		TRUE	TRUE	OGFOD1	9.89204843803815
cg12226041	I	16	F	TSS200;TSS200;TSS200;TSS200;TSS200;5'UTR;5'UTR;5'UTR;5'UTR		Unclassified_Cell_type_specific	NA	NA	ADGRG1	4.76656814965283
cg16594273	I	16	R			Unclassified	NA	TRUE	NA	0.738894533608819
cg04185041	II	16	R	5'UTR	S_Shore	Promoter_Associated	NA	TRUE	FAM65A	-4.56530118555629
cg07590929	II	16	R	TSS1500	Island		NA	NA	ESRP2	-1.42606895060854
cg17619145	II	16	R	TSS1500;Body;Body;Body			NA	NA	WWP2	-0.35719537374102
cg01394847	II	16	R		S_Shore		NA	TRUE	NA	0.630843719675902
cg01635555	II	16	R		S_Shore		NA	TRUE	NA	4.02230197607301
cg22924261	II	16	R				NA	NA	NA	-1.23911455990785
cg04448709	II	16	R	Body	S_Shore		NA	TRUE	GAN	-5.67982007143964
cg01011769	II	16	R	5'UTR;Body	Island		NA	TRUE	KIAA0182	0.451924129645352
cg04387347	I	16	R	Body	Island	Promoter_Associated_Cell_type_specific	NA	TRUE	ZFPM1	-0.930588094104592
cg17703064	II	16	F	Body;ExonBnd	S_Shelf		NA	NA	CYBA	0.0850324626272229
cg06867482	I	16	F	Body	S_Shore	Unclassified_Cell_type_specific	NA	TRUE	FAM38A	-0.907450642174369
cg00973938	I	16	F	Body;Body	Island		NA	TRUE	CPNE7	-0.553890058352564
cg16096942	II	17	F	Body;Body;Body;Body;Body	N_Shelf		NA	NA	ABR	1.36082952236625
cg25738176	II	17	F	Body;Body;Body;Body;Body;Body;Body	Island	Unclassified_Cell_type_specific	NA	TRUE	ATP2A3	2.24865416848431
cg25151916	II	17	R	Body	Island	Unclassified	NA	TRUE	YBX2	-0.302615420433405
cg07520074	II	17	R	TSS1500;Body	S_Shore	Promoter_Associated	NA	NA	KCTD11	-0.288295073727846
cg01862363	I	17	R	Body	S_Shore	Unclassified_Cell_type_specific	NA	TRUE	NTN1	-0.212734731160476
cg06377635	II	17	F	Body;Body;Body;TSS200		Unclassified_Cell_type_specific	NA	TRUE	GAS7	1.89690696723625
cg17852021	II	17	R	5'UTR	Island	Promoter_Associated	NA	TRUE	ZNF18	-2.53672145669242
cg08375515	II	17	R	TSS1500;Body	S_Shore		NA	NA	LOC100128006	-0.89580429704578
cg24387542	II	17	R	Body			NA	TRUE	LGALS9B	-2.45884900086536
cg27645294	I	17	F				NA	TRUE	NA	-0.0509190330540815
cg09550508	II	17	R	Body			NA	NA	FOXN1	0.0110971179175238
cg08013737	II	17	R	Body;Body;Body;Body;Body			NA	TRUE	ACACA	-2.82065622683223
cg17691598	II	17	F	TSS1500;TSS1500	S_Shore	Unclassified	NA	NA	JUP	1.63808010281291
cg22078805	I	17	R	Body	Island	Unclassified_Cell_type_specific	NA	TRUE	FAM171A2	-1.92928471872587
cg23825231	II	17	F		N_Shore	Unclassified_Cell_type_specific	NA	TRUE	NA	2.42989941260309
cg20411278	II	17	F	1stExon;5'UTR;Body	S_Shore		NA	NA	KPNB1	4.75944625407371
cg20721917	II	17	R		N_Shore		NA	TRUE	NA	-19.2450006318537
cg20184247	II	17	F	Body;Body;Body;TSS1500;TSS1500;Body	N_Shore	Unclassified	NA	TRUE	LOC404266	6.0356766135266
cg18183624	II	17	R	Body;Body	S_Shore		NA	TRUE	IGF2BP1	4.85287107248962
cg07738730	II	17	R	Body;Body	S_Shore	Promoter_Associated_Cell_type_specific	NA	TRUE	IGF2BP1	4.11581907501067
cg02987776	II	17	R		N_Shelf		NA	NA	NA	-0.18201647609422
cg18875496	II	17	R	Body;Body			NA	TRUE	MSI2	-1.4521837758656
cg11068468	II	17	F	TSS1500;TSS1500	S_Shore		NA	NA	APPBP2	-0.347298277210247
cg05813366	II	17	R	Body;Body	S_Shore		NA	NA	MAP3K3	-1.67835167486597
cg20433906	II	17	F	Body		Unclassified	NA	TRUE	C17orf72	-5.03827159144979
cg03848580	II	17	F	Body;Body		Unclassified	NA	TRUE	TMC6	-0.00258024025180131
cg03297901	I	17	F	Body;Body		Promoter_Associated_Cell_type_specific	NA	TRUE	TMC6	-2.70434731250834
cg19748455	II	17	R	TSS1500			NA	NA	LOC100996291	-1.92797180203485
cg23664708	II	17	F	3'UTR;3'UTR;3'UTR	S_Shore	Promoter_Associated_Cell_type_specific	NA	TRUE	SLC16A3	2.23416810142902
cg01216565	II	17	F	TSS1500	S_Shore		NA	NA	WDR45B	0.0192428762610021
cg24187216	II	18	R	Body			NA	NA	COLEC12	-0.847963686859663
cg07908662	II	18	F	5'UTR		Unclassified	NA	NA	LPIN2	-0.00165412177347401
cg06791771	II	18	R	Body			NA	NA	NDUFV2	-1.30581058017977
cg24404630	I	18	F	5'UTR;Body;Body;5'UTR;1stExon;1stExon		Promoter_Associated	NA	TRUE	C18orf1	3.45823360484644
cg01839123	II	18	R		S_Shelf	Unclassified_Cell_type_specific	NA	NA	NA	8.96352384507331
cg21180953	II	18	R	Body		Unclassified_Cell_type_specific	NA	NA	SETBP1	-5.75748164287705
cg15171911	II	18	F	Body;Body			NA	TRUE	TCF4	0.0799711249267102
cg13500196	II	18	R	Body;Body;Body;Body;Body;Body;Body;Body;Body;Body;5'UTR			NA	NA	TCF4	1.33700228102525
cg20548954	II	18	F				NA	NA	NA	-0.018312116924176
cg20119404	II	18	F			Unclassified_Cell_type_specific	NA	NA	NA	-19.5889219425365
cg26753302	II	18	F	TSS200			NA	TRUE	SERPINB5	-0.0886383246596956
cg01059867	II	18	R				NA	NA	NA	-0.157989613660239
cg15531009	II	18	F		Island	Promoter_Associated	NA	TRUE	NA	10.3221313202385
cg05491587	I	18	F	Body	Island		NA	TRUE	KCNG2	1.29413020863646
cg04454088	II	19	F	Body	N_Shore	Promoter_Associated	NA	NA	RNF126	-2.93007318807714
cg06495615	II	19	R	Body	Island		NA	TRUE	ARID3A	-0.914518431222283
cg10714639	I	19	F	Body	S_Shore	Promoter_Associated	NA	TRUE	HMHA1	-6.68786155328777
cg02324006	II	19	R	Body	Island		NA	TRUE	HMHA1	-4.42791118977162
cg11751964	II	19	R	Body			NA	NA	ZNF57	0.689988457138844
cg08266655	II	19	R	TSS200			NA	TRUE	C19orf30	1.01246603342524
cg27188807	II	19	R				NA	NA	NA	4.57170165893957
cg13394845	II	19	R	TSS1500;TSS1500	S_Shore		NA	NA	PRR36	-5.22220411899123
cg12587615	II	19	F	Body;Body	N_Shore		NA	TRUE	LPPR2	1.4553186385062
cg18339718	II	19	F	Body	Island		NA	TRUE	MAN2B1	1.03925496513679
cg25556035	II	19	R	Body	S_Shelf		NA	TRUE	NFIX	-3.23879457286952
cg06650344	II	19	R	1stExon;1stExon;Body;Body			NA	NA	CLEC17A	-4.42233428085597
cg00840791	II	19	F				NA	NA	NA	-4.81499180336832
cg18465484	I	19	F	TSS1500			NA	TRUE	CPAMD8	-2.55823927560756
cg01980115	II	19	F	TSS1500	N_Shore		NA	NA	OCEL1	1.05256797475528
cg06557618	II	19	R		S_Shelf		NA	TRUE	NA	-2.99182836929862
cg24889512	II	19	R	TSS200	N_Shore	Promoter_Associated_Cell_type_specific	NA	TRUE	ZNF492	8.9249267549843
cg12103219	I	19	F	Body	Island	Promoter_Associated	NA	TRUE	PLEKHF1	-6.05338027829485
cg05701235	I	19	F	TSS200;TSS200	N_Shore		NA	NA	HPN	-1.13311132912783
cg02226644	II	19	R	Body;Body			NA	NA	RYR1	1.81619197171635
cg04948230	II	19	F	TSS200		Unclassified_Cell_type_specific	NA	NA	CCER2	-0.0160608235920781
cg07868041	II	19	F				NA	NA	NA	-1.84770170971534
cg18566672	II	19	R	TSS1500	N_Shore		NA	TRUE	SAMD4B	-0.00580606373798883
cg10906834	II	19	F				NA	NA	NA	3.98903786762963
cg12542255	I	19	F	Body;Body	Island		NA	TRUE	FOSB	2.33480752387866
cg22995081	II	19	R				NA	NA	NA	5.58040504503774
cg13701510	II	19	F	Body;Body	S_Shelf		NA	TRUE	ALDH16A1	-1.08632061628643
cg24718903	II	19	R	3'UTR			NA	TRUE	RRAS	1.13544609480831
cg04767327	II	19	R	TSS200	S_Shore		NA	NA	ADM5	-2.93402303991547
cg15655766	II	19	F	TSS1500;TSS1500			NA	NA	LIM2	-0.754095497446205
cg16893868	II	19	R	TSS1500;TSS1500		Unclassified_Cell_type_specific	NA	TRUE	LILRA2	3.11291463056591
cg06717850	I	19	F		Island		NA	TRUE	NA	0.751081500167276
cg25559100	II	20	F	TSS200;TSS200;TSS200	S_Shore	Unclassified	TRUE	TRUE	CSNK2A1	22.2832228887972
cg25294504	II	20	F		N_Shelf		NA	TRUE	NA	-0.18618413406957
cg21200656	I	20	R	TSS200	Island	Unclassified_Cell_type_specific	NA	TRUE	NKX2-4	2.03639101972726
cg13445575	II	20	F	Body			NA	NA	NOL4L	-5.69572051237463
cg04004638	II	20	R	Body;Body;Body;Body;Body		Unclassified	NA	NA	EPB41L1	-1.27162970920607
cg20134175	II	20	F	Body			NA	NA	JPH2	-3.14532809442199
cg11681959	II	20	R	TSS200	Island	Unclassified_Cell_type_specific	NA	TRUE	KCNK15	-16.117416798764
cg00929635	I	20	F	5'UTR;5'UTR;TSS1500;TSS1500;Body;5'UTR;5'UTR	Island		NA	TRUE	DBNDD2	-1.14203166250965
cg02405476	II	20	F	1stExon;5'UTR;1stExon;5'UTR;Body;Body;Body;Body	S_Shore	Promoter_Associated	NA	TRUE	UBE2C	4.30398942242077
cg09740920	II	20	F	Body;Body;Body;Body;Body;Body;Body;Body			NA	NA	NFATC2	-2.28445241893744
cg15636859	I	20	F	Body;3'UTR	Island		NA	TRUE	RBM38	-0.285873959885414
cg08658892	II	20	F	5'UTR;5'UTR;Body;Body;Body		Unclassified_Cell_type_specific	NA	NA	PMEPA1	-4.68878272968318
cg14010720	I	20	F	TSS200	S_Shore	Unclassified	NA	TRUE	PTK6	-2.08525159890861
cg02231404	I	20	R	Body	Island		NA	TRUE	SOX18	-2.46743529720731
cg19312314	I	21	F	3'UTR	Island		NA	TRUE	CBS	0.00279764945977558
cg16412370	I	21	R	TSS1500;5'UTR	Island	Promoter_Associated_Cell_type_specific	NA	TRUE	RRP1B	-0.2531176959097
cg21438602	II	21	R	Body;Body	Island	Unclassified_Cell_type_specific	NA	TRUE	AIRE	6.88676045505408
cg00896287	II	21	R				NA	NA	NA	-1.83971379901823
cg11705651	II	21	F	5'UTR;Body	N_Shore	Promoter_Associated	NA	TRUE	UBE2G2	2.83595947715241
cg18069493	II	21	R	Body;TSS1500;TSS1500;TSS1500;TSS1500	S_Shore	Promoter_Associated	NA	TRUE	MCM3APAS	-0.104250787600541
cg15498409	II	22	F		N_Shore		NA	TRUE	NA	-0.170365891266754
cg00458681	II	22	R	Body		Unclassified_Cell_type_specific	NA	TRUE	DGCR10	-0.269016648052871
cg09343544	II	22	R	Body	N_Shore	Promoter_Associated	TRUE	TRUE	DGCR14	-0.506348966657098
cg18764943	II	22	R	Body;Body;Body;Body;Body;Body		Promoter_Associated	NA	NA	MED15	-3.18125010026512
cg16244770	II	22	R	TSS1500;TSS200	S_Shore		NA	TRUE	MIR130B	1.43543616886028
cg17748725	II	22	R	Body;Body			NA	NA	KREMEN1	0.985312606402433
cg21108929	II	22	R			Promoter_Associated	NA	NA	NA	-5.17431591512761
cg02567958	II	22	F	Body	Island	Unclassified	NA	TRUE	CDC42EP1	-4.55818705583422
cg19863740	II	22	R	5'UTR;Body;1stExon;TSS1500;TSS1500;Body;5'UTR		Promoter_Associated	TRUE	TRUE	PARVG	-2.18496478670259
cg03754907	II	22	F	TSS1500	S_Shore		NA	NA	KIAA0930	-2.5031215369033
cg18190219	II	22	R	Body	Island	Unclassified_Cell_type_specific	NA	TRUE	CELSR1	0.00588291123033648
cg06571939	II	22	F	TSS1500;TSS1500	S_Shore	Unclassified_Cell_type_specific	NA	NA	MAPK12	-8.40192600855733
