# Supplementary material for: MinLinMo: a minimalist approach to variable selection and linear model prediction
Source: BMC Bioinformatics. 2024 Dec 18;25:380. doi: 10.1186/s12859-024-06000-4 (PMC11654326; doi:10.1186/s12859-024-06000-4)
Supplement: Supplementary file 8 — Additional file 8: Predictors/CpGs selected and corresponding information as well as coefficient estimates for MinLinMo and Elastic Net birth weight models in Excel format [file 12859_2024_6000_MOESM8_ESM.xlsx]

## Sheet: MinLinMo
Illumina ID	Probe type	Chromosome	Strand	RefGene Group	Genetic region	Regulatory region	Methyl27	Methyl450	Gene	MinLinMo estimates
Intercept										-3210.23
Gestational age										22.0057
cg00654448	II	8	F		N_Shore		NA	TRUE	NA	-2489.98
cg01301319	II	7	F	5'UTR;1stExon;5'UTR;5'UTR	Island		NA	TRUE	HOXA3	914.747
cg17375724	II	18	F	TSS200;Body;Body;Body;5'UTR;5'UTR;5'UTR;Body;Body	N_Shore	Unclassified_Cell_type_specific	NA	NA	NEDD4L	-2725.43
cg10453071	II	16	R	Body			NA	TRUE	DOK4	1528.58
cg11605821	II	21	R	Body			NA	NA	LOC400867	-1866.91
cg25282281	II	4	R				NA	NA	NA	643.33
cg00294109	II	3	R	Body	N_Shore		NA	TRUE	CRBN	1394.09
cg03659048	II	7	F	TSS1500;TSS1500;TSS200;TSS200;Body;Body;Body	S_Shore		NA	NA	WDR86	-977.898
cg16775629	II	6	R	Body;Body			NA	NA	FOXO3	1798.17

## Sheet: Lasso 1SE
Illumina ID	Probe type	Chromosome	Strand	RefGene Group	Genetic region	Regulatory region	Methyl27	Methyl450	Gene	Lasso estimates
Intercept										-2234.00800244544
Gestational age										19.9372043811797
cg12701018	II	1	R		N_Shore	Unclassified	NA	NA	NA	-281.638068147335
cg01514538	I	1	F	Body	Island		NA	TRUE	FLJ42875	94.805112229282
cg07171527	I	1	F		Island	Unclassified	NA	TRUE	NA	-17.0714507570362
cg01515508	I	1	R	Body;Body	S_Shelf		NA	TRUE	CASZ1	464.999930771778
cg22042546	II	1	R	Body;Body			NA	TRUE	ARID1A	-43.2062587469415
cg15542713	II	1	R	TSS1500;TSS1500	S_Shore	Promoter_Associated	NA	TRUE	HIVEP3	58.4245066564265
cg10073091	II	1	R	Body	N_Shore		TRUE	TRUE	DHCR24	-235.311213569828
cg25536676	II	1	R	TSS1500	Island		TRUE	TRUE	DHCR24	-24.2635640734188
cg19766489	II	1	R	TSS1500	N_Shore	Unclassified	NA	TRUE	GIPC2	-59.8374398520199
cg12632472	II	1	F	Body;Body;Body;Body		Unclassified	NA	NA	FAM69A	-197.366553007897
cg12812167	II	1	R	Body	Island	Unclassified	NA	TRUE	EFNA3	-20.7675193728827
cg05304729	II	1	R	TSS1500			NA	TRUE	MNDA	58.3546726887277
cg11692820	II	1	R	TSS1500;TSS1500;5'UTR	S_Shore		NA	TRUE	ESRRG	-58.281868957334
cg19455028	II	1	R	TSS1500			NA	NA	ZNF847P	-20.5307354442013
cg22681074	II	1	R	5'UTR	N_Shore	Unclassified_Cell_type_specific	NA	TRUE	GJC2	-127.435965853247
cg12461930	I	1	F	5'UTR	Island	Unclassified_Cell_type_specific	NA	TRUE	GJC2	-4.9737167505252
cg27656579	II	1	F	Body;5'UTR;5'UTR;5'UTR			NA	NA	MIR5096	6.18264821777404
cg15750303	I	2	R	Body;Body	Island		NA	TRUE	NT5C1B	-32.3945127838054
cg03220054	II	2	R	TSS1500	S_Shore		NA	NA	LAPTM4A	-58.116177478106
cg15577373	II	2	F				NA	TRUE	NA	-69.9619226478193
cg10885729	II	2	R	Body			NA	NA	PTCD3	-222.518437554237
cg18457425	II	2	R	Body			NA	NA	LINC01102	-158.634632687015
cg05284937	II	2	R				NA	NA	NA	-155.195514578474
cg22776618	II	2	F	TSS1500	N_Shore		NA	NA	LOC100996693	-65.4708399642434
cg05779786	I	2	F	Body;Body	Island		NA	TRUE	AGAP1	-3.63544779033264
cg22176018	II	2	R				NA	TRUE	NA	61.1513050497057
cg22266222	II	3	R	Body	S_Shore		NA	NA	ITGA9	79.6506640157803
cg04289664	II	3	F	Body;Body;Body;Body			NA	NA	ATRIP	47.9767372870192
cg05406954	II	3	F	TSS200;TSS200	Island	Promoter_Associated	NA	TRUE	PPM1M	13.2851149792529
cg01409261	II	3	R	5'UTR	N_Shore		NA	NA	ERC2	562.232584333714
cg04646219	II	3	F		S_Shore		NA	NA	NA	-85.3168615643595
cg14218447	I	3	R		S_Shelf		NA	TRUE	NA	-90.0353675471769
cg02802029	II	3	R	TSS1500;TSS1500	S_Shore		NA	TRUE	PLOD2	-0.0003861555466612
cg22435595	II	3	F	5'UTR;5'UTR;5'UTR			NA	NA	DGKG	50.2244356930957
cg06696815	I	4	F	Body;Body	S_Shore		NA	TRUE	MAEA	5.44853689640389
cg24690404	I	4	R		N_Shelf		NA	TRUE	NA	-53.1204408158787
cg15555527	I	4	R	Body	Island		NA	TRUE	ANTXR2	27.5341472107906
cg26785346	II	4	R	5'UTR;5'UTR;5'UTR;1stExon;TSS1500;1stExon;TSS1500			NA	TRUE	SORBS2	28.1269838003001
cg03083216	II	5	F	Body;Body;Body			NA	NA	XRCC4	-44.370305732353
cg07376834	II	5	R	TSS1500	N_Shore	Promoter_Associated	NA	TRUE	TNFAIP8	-184.473972118232
cg16740022	II	5	F	Body			NA	NA	LOC101926941	339.063893111581
cg18121224	I	5	R	TSS1500;TSS1500	Island		NA	TRUE	NSD1	-80.4609521807925
cg25181655	II	5	F	TSS1500	S_Shore		NA	NA	GRM6	-68.5809015442421
cg14562426	I	6	F	Body	Island		NA	TRUE	ZBTB12	22.8089502484387
cg05686332	II	6	R	5'UTR;Body			NA	NA	C2	101.082659730178
cg00575744	II	6	R	1stExon;5'UTR		Unclassified	TRUE	TRUE	HLA-DMB	-51.767592895249
cg12840248	II	6	R	1stExon;5'UTR		Unclassified	NA	TRUE	HLA-DMB	-33.0248254237084
cg25325512	II	6	R	3'UTR	S_Shelf		NA	TRUE	PIM1	161.284324872165
cg25521481	I	6	F	5'UTR	Island	Promoter_Associated	NA	TRUE	TTBK1	-90.0657284039044
cg24109273	I	6	R	TSS200;TSS200;TSS200	Island	Promoter_Associated	NA	TRUE	YIPF3	114.340813809242
cg04340502	II	6	R	TSS1500			TRUE	TRUE	GSTA3	124.830301093522
cg15654458	II	6	R	TSS1500			NA	TRUE	C6orf163	3.41271146768844
cg16775629	II	6	R	Body;Body			NA	NA	FOXO3	288.682710947043
cg22163037	II	6	R			Unclassified_Cell_type_specific	NA	NA	NA	-39.7742731308263
cg17298279	I	6	F	Body	S_Shore	Promoter_Associated	NA	TRUE	TMEM181	114.577345433893
cg11996139	II	7	R	TSS1500	N_Shore		NA	NA	NPY	-5.65356088297022
cg05851442	I	7	R	5'UTR;5'UTR;5'UTR	Island		NA	TRUE	HOXA3	141.764600220939
cg00921266	I	7	R	5'UTR;5'UTR;TSS200	N_Shore		NA	TRUE	HOXA3	217.956463820774
cg14102913	II	7	F	TSS1500;TSS1500;TSS1500;TSS1500;TSS1500	S_Shore		NA	NA	ATP5J2-PTCD1	-90.8335311820155
cg25311470	II	7	F	5'UTR;5'UTR			NA	TRUE	NRCAM	141.010801591451
cg19831077	II	7	F	TSS1500	S_Shore		TRUE	TRUE	WDR86	-39.5898896566302
cg03548889	II	7	F	TSS1500;TSS1500;TSS200;TSS200;Body;Body;Body	S_Shore		NA	NA	WDR86	-123.63379107205
cg07623233	II	8	R	ExonBnd;Body			NA	NA	BLK	-44.7051007129714
cg21619827	II	8	R	Body			NA	NA	ZFHX4-AS1	73.2326122010868
cg15256315	II	8	R				NA	NA	NA	79.2164153339254
cg00654448	II	8	F		N_Shore		NA	TRUE	NA	-678.738801322946
cg01749651	II	8	R	TSS200			NA	TRUE	NCRNA00051	305.739701732191
cg22457769	I	8	F		S_Shore	Unclassified	NA	TRUE	NA	-4.71078330119156
cg05520074	II	9	F	5'UTR;5'UTR;5'UTR			NA	NA	IL33	-17.4435741393923
cg13857646	II	9	F	Body;Body	Island	Promoter_Associated	NA	TRUE	PNPLA7	6.2293520041483
cg07672814	II	9	F	Body;Body	Island	Promoter_Associated	NA	TRUE	PNPLA7	4.66483759887961
cg13687834	II	10	F			Unclassified_Cell_type_specific	NA	TRUE	NA	-183.237202826675
cg00769843	I	11	R	Body;Body	Island	Promoter_Associated	NA	TRUE	OTUB1	24.5261160441967
cg16944941	I	11	F	Body;Body			NA	TRUE	SHANK2	-6.38571617228066
cg08909363	II	11	R				NA	NA	NA	19.9465438920455
cg10409376	II	11	R			Unclassified	NA	NA	NA	-70.9945464077696
cg11581865	II	11	R		N_Shelf		NA	TRUE	NA	36.3676532300097
cg08749141	II	12	R	Body		Unclassified_Cell_type_specific	NA	NA	CACNA2D4	112.279307211984
cg19800406	II	12	F	Body;Body;Body;Body;Body;Body;Body;Body;Body;Body;Body;Body;Body;Body;Body;Body;Body;Body;Body;Body;Body;Body;Body			NA	NA	CACNA1C	123.966203113228
cg21134382	II	12	R	Body	S_Shelf		NA	NA	PDE3A	-146.284172799122
cg25247888	II	12	R				NA	TRUE	NA	73.0966575802032
cg25343246	II	12	R				NA	TRUE	NA	102.704962205111
cg20359445	II	12	F	Body		Promoter_Associated	NA	TRUE	IKZF4	106.803644507502
cg01369981	II	12	R	TSS1500;TSS1500;1stExon;1stExon;1stExon;1stExon;1stExon;1stExon;5'UTR;5'UTR;5'UTR;5'UTR;5'UTR;5'UTR	S_Shore		TRUE	NA	CAMKK2	-297.763085550181
cg27179101	I	12	F	5'UTR;5'UTR			NA	TRUE	NCOR2	-44.8490320035768
cg04541021	II	13	F	Body;Body;Body;Body			NA	NA	DCLK1	-19.621678584409
cg03601307	II	13	R				NA	NA	NA	-123.538733441708
cg20102045	II	13	R	Body			NA	TRUE	MYO16	243.881992466737
cg01631333	II	13	R				NA	TRUE	NA	4.32844820338749
cg02988727	II	14	R	5'UTR;5'UTR;TSS1500;TSS1500	S_Shore	Promoter_Associated_Cell_type_specific	NA	TRUE	ZNF219	-40.5612897495285
cg00243480	II	14	F	Body;Body;Body;Body	Island		NA	TRUE	NPAS3	-26.5887069724754
cg15089111	II	14	F	Body;Body;Body;Body	Island		NA	TRUE	NPAS3	-8.74928238755637
cg00793719	I	14	R				NA	TRUE	NA	-62.4281592841215
cg00841988	I	14	R		Island		NA	TRUE	NA	-14.3389726803128
cg20611129	II	14	R	Body;Body;Body;Body;Body			NA	NA	PPP2R5C	58.1430159318855
cg00808648	II	14	R	TSS1500;TSS1500	N_Shore		NA	TRUE	PACS2	-46.5080454127988
cg16421089	II	15	R	TSS1500;TSS1500;Body;Body;Body	S_Shore		NA	NA	EIF3J-AS1	110.373639997354
cg10372921	I	15	R	TSS200	Island		NA	TRUE	LOXL1	347.73271029824
cg01826979	II	15	F	Body;Body;Body			NA	NA	NTRK3	94.5868502789069
cg27132471	II	15	R	Body;Body			NA	TRUE	SLCO3A1	-302.992278481706
cg01891736	I	16	R	5'UTR;5'UTR;Body;5'UTR		Unclassified_Cell_type_specific	NA	TRUE	LITAF	101.350974345792
cg17517419	II	16	R	3'UTR;3'UTR;Body			NA	NA	DCTN5	-478.065499156392
cg03527802	I	16	R	Body;Body	S_Shore		NA	TRUE	MAZ	0.481375408682628
cg24519001	II	16	R	TSS1500;TSS1500	S_Shore	Unclassified_Cell_type_specific	NA	NA	CTF1	30.4745126356061
cg07207367	II	16	F	3'UTR;3'UTR;3'UTR;3'UTR;3'UTR;TSS1500			NA	TRUE	SLC12A4	-399.603596102547
cg08845973	II	16	R	Body;Body	N_Shore		NA	TRUE	SPG7	62.9619517344577
cg24173182	I	17	R	Body;Body	Island		NA	TRUE	HIC1	-211.003341534616
cg09578319	I	17	F	5'UTR;5'UTR;5'UTR;TSS1500;5'UTR	N_Shore		NA	TRUE	INCA1	-84.3243102354542
cg19513876	II	17	F		N_Shelf		NA	TRUE	NA	304.007826602846
cg13721589	I	17	F	Body;Body	Island	Unclassified	NA	TRUE	SREBF1	20.1275677783991
cg21390082	I	17	F	Body			NA	TRUE	SLFN12L	-16.3603941990655
cg24394631	II	17	R	Body;Body;Body;Body	S_Shore		NA	TRUE	CRHR1	-1.33434000637295
cg13026370	I	18	R	TSS200;Body;Body	N_Shore		NA	TRUE	LOC100192426	-46.2245929678502
cg19304407	II	18	R	TSS1500;TSS1500;TSS1500	N_Shore	Promoter_Associated	NA	TRUE	RBBP8	-505.470981396563
cg17375724	II	18	F	TSS200;Body;Body;Body;5'UTR;5'UTR;5'UTR;Body;Body	N_Shore	Unclassified_Cell_type_specific	NA	NA	NEDD4L	-450.82809743427
cg01589580	II	18	R	Body;Body	S_Shore		TRUE	TRUE	CTDP1	123.955749433725
cg09896650	II	19	R	Body;5'UTR	N_Shelf	Unclassified_Cell_type_specific	NA	NA	MIR1268A	108.892222075137
cg17714703	I	19	R	Body;Body	S_Shore	Promoter_Associated	NA	TRUE	UHRF1	445.143932690948
cg09817814	II	19	F	Body		Unclassified	NA	NA	MLLT1	27.8417822224711
cg03567652	II	19	R	3'UTR		Gene_Associated_Cell_type_specific	NA	TRUE	LDLR	70.1873741412492
cg21632975	II	19	R	Body	Island		NA	TRUE	NOVA2	17.5211408670788
cg15235999	II	19	R	5'UTR	Island		NA	TRUE	ZNF578	-3.23132791354671
cg12641543	II	19	R		N_Shelf	Unclassified	NA	NA	NA	26.9019948820263
cg09997203	II	19	F				NA	NA	NA	0.636123321867998
cg26721741	II	20	R	Body			NA	NA	ACTR5	-54.9686643137631
cg18611245	II	20	R	TSS1500;TSS1500;TSS1500;Body;Body	N_Shore	Promoter_Associated	TRUE	TRUE	ZGPAT	662.456980616185
cg11605821	II	21	R	Body			NA	NA	LOC400867	-64.6526018146705
cg01982002	I	22	F	5'UTR;TSS1500;1stExon;1stExon;5'UTR;Body;Body;TSS200	Island	Promoter_Associated	NA	NA	SLC2A11	-137.940495367228
cg23060323	II	22	R				NA	NA	NA	-69.0921270891949

## Sheet: Lasso Min
Illumina ID	Probe type	Chromosome	Strand	RefGene Group	Genetic region	Regulatory region	Methyl27	Methyl450	Gene	Lasso estimates
Intercept										-1259.29516396868
Gestational Age										20.0496366271359
cg12701018	II	1	R		N_Shore	Unclassified	NA	NA	NA	-272.642752426524
cg01783406	II	1	F	Body;Body	Island		NA	TRUE	SDF4	-143.276776330428
cg21391741	I	1	R	5'UTR	Island	Unclassified_Cell_type_specific	NA	TRUE	MMEL1	39.7016009727396
cg27197651	II	1	F	Body	Island		NA	TRUE	FLJ42875	53.9223311239819
cg01514538	I	1	F	Body	Island		NA	TRUE	FLJ42875	65.3327407566075
cg06991974	II	1	R	Body;Body	Island		NA	TRUE	FLJ42875	-18.6176628249287
cg16164843	II	1	R	Body	Island		NA	TRUE	NPHP4	-2.42595084753473
cg19060601	II	1	R	Body;Body		Promoter_Associated	NA	NA	RERE	-73.5458438127799
cg01515508	I	1	R	Body;Body	S_Shelf		NA	TRUE	CASZ1	313.160814175796
cg08815479	II	1	R	TSS200	N_Shore		NA	TRUE	FHAD1	109.889942373543
cg22225928	II	1	R	Body;Body			NA	NA	KDM1A	-22.0230497320035
cg16734875	II	1	R	Body;Body;Body			NA	TRUE	GRHL3	15.4542138148297
cg13202578	II	1	R	Body;Body		Unclassified_Cell_type_specific	NA	NA	MAN1C1	-172.970071566971
cg22042546	II	1	R	Body;Body			NA	TRUE	ARID1A	-280.800295562785
cg15542713	II	1	R	TSS1500;TSS1500	S_Shore	Promoter_Associated	NA	TRUE	HIVEP3	28.8320606003303
cg22617213	II	1	F	TSS1500;TSS1500	Island	Promoter_Associated	NA	TRUE	ATPAF1	-236.127507826137
cg10073091	II	1	R	Body	N_Shore		TRUE	TRUE	DHCR24	-608.870803488938
cg25536676	II	1	R	TSS1500	Island		TRUE	TRUE	DHCR24	-103.488112385305
cg07455339	II	1	R	5'UTR			NA	NA	INADL	84.5734033979427
cg19766489	II	1	R	TSS1500	N_Shore	Unclassified	NA	TRUE	GIPC2	-14.3726405557387
cg17142950	I	1	F	TSS1500;Body	S_Shore		NA	TRUE	SAMD13	-7.5354277561749
cg12632472	II	1	F	Body;Body;Body;Body		Unclassified	NA	NA	FAM69A	-222.401783469453
cg13869942	II	1	F	Body	N_Shelf	Unclassified_Cell_type_specific	NA	TRUE	THEM4	-19.9768082407101
cg20771185	II	1	F				NA	NA	NA	-21.5238164394096
cg08370869	II	1	R				NA	NA	NA	4.11217065049484
cg15072494	II	1	F				NA	NA	NA	2.16145183889913
cg07771034	I	1	R	TSS200	S_Shore	Promoter_Associated	NA	NA	CYB5R1	1564.38920197729
cg14032261	II	1	F				NA	TRUE	NA	168.545238487257
cg11692820	II	1	R	TSS1500;TSS1500;5'UTR	S_Shore		NA	TRUE	ESRRG	-84.96321776475
cg19455028	II	1	R	TSS1500			NA	NA	ZNF847P	-50.4003449040441
cg13864473	II	1	F	TSS1500	N_Shore		NA	TRUE	WNT3A	133.786534996891
cg22681074	II	1	R	5'UTR	N_Shore	Unclassified_Cell_type_specific	NA	TRUE	GJC2	-221.779928218498
cg12461930	I	1	F	5'UTR	Island	Unclassified_Cell_type_specific	NA	TRUE	GJC2	-161.25066786276
cg27656579	II	1	F	Body;5'UTR;5'UTR;5'UTR			NA	NA	MIR5096	82.0667177248102
cg01595685	II	1	R	Body			NA	NA	NID1	-64.0439672425117
cg27317576	II	1	R	Body	N_Shore	Promoter_Associated	NA	TRUE	FH	-110.492621069953
cg02889557	II	1	F	Body;Body;Body			NA	NA	AKT3	-261.99243629729
cg22652155	I	2	R			Unclassified	NA	TRUE	NA	-107.23607329789
cg08206881	II	2	F			Unclassified_Cell_type_specific	NA	TRUE	NA	19.4422768178802
cg15750303	I	2	R	Body;Body	Island		NA	TRUE	NT5C1B	-107.503350473324
cg03220054	II	2	R	TSS1500	S_Shore		NA	NA	LAPTM4A	-123.890511264507
cg14696038	I	2	F	TSS1500;TSS200;TSS200;5'UTR;Body	S_Shore		NA	NA	TP53I3	-2.83254377890378
cg10045137	I	2	F	3'UTR;3'UTR	Island	Unclassified_Cell_type_specific	NA	TRUE	POMC	13.3690150866105
cg00332519	II	2	R	TSS1500;Body;Body;Body;Body;Body;Body;Body			NA	NA	DTNB	0.678232081467674
cg23780110	I	2	F	Body		Promoter_Associated	NA	TRUE	ASXL2	-38.910476494086
cg15577373	II	2	F				NA	TRUE	NA	-61.5465007395606
cg21373087	II	2	F	Body			NA	NA	EML6	-188.421968421034
cg17611074	II	2	F	TSS1500	N_Shore	Unclassified	NA	TRUE	CCDC85A	-4.11353232715293
cg06451845	II	2	F	Body;Body			NA	NA	SPRED2	-47.5051683993587
cg03543319	II	2	R	Body	N_Shore		NA	TRUE	PROKR1	-18.6969432206131
cg17706091	II	2	R				NA	NA	NA	-13.2998722033412
cg10885729	II	2	R	Body			NA	NA	PTCD3	-730.180874999773
cg13803976	II	2	R	Body;Body;Body;Body	Island		NA	TRUE	CD8A	-53.9001129352264
cg00187837	II	2	F	5'UTR			NA	NA	IL1R1	-57.775432782354
cg18457425	II	2	R	Body			NA	NA	LINC01102	-120.101271898343
cg24753847	II	2	F				NA	NA	NA	-12.3362111722335
cg17167253	II	2	F	Body	Island		NA	TRUE	EN1	-130.595245748328
cg13283952	I	2	F		Island		NA	TRUE	NA	38.3527616418418
cg16200531	I	2	R				NA	TRUE	NA	13.3789078733194
cg11862180	II	2	F				NA	NA	NA	-4.39505976741652
cg05284937	II	2	R				NA	NA	NA	-225.444052196723
cg22776618	II	2	F	TSS1500	N_Shore		NA	NA	LOC100996693	-332.749947484853
cg05779786	I	2	F	Body;Body	Island		NA	TRUE	AGAP1	-48.8592056555001
cg15063150	II	2	R				NA	TRUE	NA	-326.079838397225
cg18476766	I	2	R				NA	TRUE	NA	-20.5476029785052
cg10775488	II	2	R	Body			NA	TRUE	AGXT	592.101658998921
cg22176018	II	2	R				NA	TRUE	NA	87.1616719188008
cg22266222	II	3	R	Body	S_Shore		NA	NA	ITGA9	162.439930494442
cg05983061	I	3	F	Body;Body	Island		NA	TRUE	MOBP	-0.354997862469052
cg27501534	II	3	R	5'UTR;Body;Body;Body;Body			NA	NA	MYRIP	-320.736030444275
cg08028035	II	3	F	3'UTR;Body			NA	TRUE	TRAK1	-469.206657368751
cg05993589	II	3	F				NA	TRUE	NA	30.1787360772145
cg15244196	II	3	R	TSS1500	S_Shore		NA	NA	TMEM158	-36.0942913170264
cg05406954	II	3	F	TSS200;TSS200	Island	Promoter_Associated	NA	TRUE	PPM1M	174.458361830094
cg01409261	II	3	R	5'UTR	N_Shore		NA	NA	ERC2	2997.97364752216
cg16238336	II	3	F	Body;Body;Body			NA	TRUE	MAGI1	49.060835833419
cg06498232	II	3	F				NA	TRUE	NA	485.332664034485
cg04646219	II	3	F		S_Shore		NA	NA	NA	-161.701106186033
cg18832142	II	3	F	TSS200			NA	NA	LOC152225	-0.122010615873313
cg11531198	II	3	F	TSS1500;TSS1500;TSS1500;TSS1500	N_Shore		NA	NA	ALCAM	-43.0589338439511
cg15393909	II	3	F	TSS200;TSS200;TSS200		Promoter_Associated	NA	NA	GCSAM	-223.542227968073
cg14218447	I	3	R		S_Shelf		NA	TRUE	NA	-26.4277450973509
cg18347332	II	3	R				NA	NA	NA	98.8924433280528
cg17408686	II	3	R	TSS1500	N_Shore	Promoter_Associated	TRUE	TRUE	CHCHD6	-22.2141818201576
cg02802029	II	3	R	TSS1500;TSS1500	S_Shore		NA	TRUE	PLOD2	-44.3392149685113
cg23470862	II	3	R	TSS200			NA	NA	TMEM212-AS1	-86.7563960737466
cg17918676	II	3	F				NA	TRUE	NA	17.7797561139424
cg07822203	II	3	F			Unclassified	NA	NA	NA	8.45723175216013
cg06837251	II	3	F				NA	NA	NA	146.382588899789
cg22435595	II	3	F	5'UTR;5'UTR;5'UTR			NA	NA	DGKG	202.101361623555
cg21885650	II	3	F	5'UTR;5'UTR	Island	Promoter_Associated	TRUE	TRUE	TBCCD1	-895.616744713082
cg07642291	II	3	R				NA	TRUE	NA	18.7902869229559
cg21498785	I	4	F		S_Shelf		NA	TRUE	NA	68.0664699003609
cg23462514	I	4	R	TSS200;TSS200	Island	Unclassified_Cell_type_specific	NA	TRUE	RNF212	46.7236915284221
cg17197795	II	4	F	5'UTR;Body	S_Shore	Gene_Associated_Cell_type_specific	NA	NA	CTBP1	-66.8666279570176
cg06696815	I	4	F	Body;Body	S_Shore		NA	TRUE	MAEA	381.988083970136
cg15620106	II	4	F	Body;Body;Body	N_Shelf		NA	NA	ZFYVE28	-1.19010384405661
cg27239842	II	4	F	Body	S_Shelf	Promoter_Associated_Cell_type_specific	NA	TRUE	ZFYVE28	-92.732027999959
cg24690404	I	4	R		N_Shelf		NA	TRUE	NA	-75.7058913570566
cg19387228	II	4	R	TSS200;TSS200	Island	Promoter_Associated	NA	TRUE	ACOX3	191.093640900728
cg07266165	II	4	R	Body		Unclassified_Cell_type_specific	NA	TRUE	C4orf23	-142.889747586109
cg10354251	II	4	R				NA	NA	NA	4.96535240677585
cg18419251	II	4	F	Body;Body;Body;Body			NA	NA	TBC1D1	-22.931994852798
cg15555527	I	4	R	Body	Island		NA	TRUE	ANTXR2	93.007717382645
cg01307684	II	4	F	Body	Island		NA	TRUE	ANTXR2	10.5071082158843
cg00817501	II	4	R	3'UTR			NA	TRUE	PCDH18	-70.4747697364215
cg26384430	II	4	F	TSS200	Island		NA	TRUE	NPY2R	25.3470683238515
cg06718080	II	4	F	5'UTR			NA	TRUE	MARCH1	162.052895945709
cg23784068	II	4	R	Body			NA	NA	TENM3	230.707673561558
cg12227401	II	4	F			Promoter_Associated	NA	NA	NA	-137.435563187775
cg26785346	II	4	R	5'UTR;5'UTR;5'UTR;1stExon;TSS1500;1stExon;TSS1500			NA	TRUE	SORBS2	95.4349011819283
cg18342119	II	4	F	TSS1500;TSS1500;1stExon;1stExon;5'UTR;5'UTR;5'UTR;5'UTR			NA	NA	SORBS2	0.755954672494025
cg18725076	I	5	F	TSS1500	S_Shore		NA	TRUE	CTNND2	-149.491296128834
cg00847166	II	5	R	TSS1500;TSS1500;TSS1500	S_Shore		NA	NA	CTNND2	-66.74300311714
cg13033323	II	5	F	Body			NA	NA	TRIO	-10.0767191957355
cg25103492	II	5	R	TSS200			NA	TRUE	FGF10	410.564960792427
cg18168844	II	5	R		N_Shelf		NA	NA	NA	88.5001893402344
cg26929169	II	5	F				NA	NA	NA	15.1555783906795
cg18804667	II	5	F	Body;TSS1500;Body			NA	TRUE	PDE4D	12.8125344841263
cg00119811	II	5	F	Body			NA	TRUE	RGNEF	-0.31937894683789
cg10697488	II	5	R	TSS1500	N_Shore	Unclassified	NA	NA	F2RL1	-19.2657996069705
cg08492992	II	5	F	TSS1500			NA	NA	LINC01339	22.8329283802469
cg07376834	II	5	R	TSS1500	N_Shore	Promoter_Associated	NA	TRUE	TNFAIP8	-531.131818218862
cg07361874	II	5	R	TSS1500	S_Shore	Promoter_Associated	NA	TRUE	KIF3A	-53.8731072977714
cg15716847	II	5	R				NA	TRUE	NA	-67.3693910055998
cg08681869	II	5	F			Unclassified	NA	TRUE	NA	-672.234874154925
cg07802710	II	5	F	Body;Body;Body;5'UTR;Body;Body;Body;Body;1stExon;Body;Body;Body;Body;Body;1stExon;Body;Body;Body;Body;Body;Body;Body;5'UTR	N_Shore	NonGene_Associated	NA	TRUE	PCDHGA4	-145.108438480802
cg21817858	II	5	F		Island		NA	TRUE	NA	278.276780687838
cg16740022	II	5	F	Body			NA	NA	LOC101926941	166.764595463649
cg08013355	II	5	F	Body			NA	NA	TENM2	0.167493805707221
cg03721890	II	5	F				NA	NA	NA	64.0729979279843
cg25152909	II	5	F	3'UTR			NA	TRUE	C5orf41	136.787816626694
cg18121224	I	5	R	TSS1500;TSS1500	Island		NA	TRUE	NSD1	-3.92367050536502
cg04110559	I	5	R	TSS200	Island	Promoter_Associated	NA	TRUE	PRR7	237.374457132183
cg25181655	II	5	F	TSS1500	S_Shore		NA	NA	GRM6	-69.7324070161472
cg04474671	II	5	F		N_Shelf		NA	TRUE	NA	791.557349087519
cg25531743	II	6	F	5'UTR		Unclassified	NA	NA	GCNT2	-6.09353410034517
cg08785933	II	6	F				NA	NA	NA	3.94177538148143
cg10184431	II	6	R	TSS1500;3'UTR;1stExon	S_Shore		NA	TRUE	HIST1H2AJ	-4.92201431565344
cg15003615	II	6	R			Promoter_Associated	NA	TRUE	NA	12.1107529744862
cg24986572	II	6	F	5'UTR	Island		TRUE	TRUE	ZNF193	1045.17031548273
cg14067066	II	6	R	TSS1500;TSS1500	S_Shore		NA	TRUE	LOC285830	-186.565345972839
cg24134020	II	6	F	Body	N_Shelf		NA	TRUE	MDC1	-84.7871621434121
cg04664856	II	6	F				NA	NA	NA	-2.20499150553572
cg02248037	I	6	R	5'UTR;1stExon	Island	Promoter_Associated	NA	TRUE	MICB	1052.24532414396
cg14562426	I	6	F	Body	Island		NA	TRUE	ZBTB12	45.429389815435
cg05686332	II	6	R	5'UTR;Body			NA	NA	C2	62.0445286051913
cg06882227	II	6	F	Body			NA	NA	SKIV2L	-50.6932723798995
cg00575744	II	6	R	1stExon;5'UTR		Unclassified	TRUE	TRUE	HLA-DMB	-113.15170781335
cg11960243	II	6	R	Body;Body;Body			NA	TRUE	COL11A2	1.83072575696076
cg25325512	II	6	R	3'UTR	S_Shelf		NA	TRUE	PIM1	173.226367028356
cg02640842	II	6	F	5'UTR;5'UTR;5'UTR			NA	NA	CCND3	-301.336627617834
cg25521481	I	6	F	5'UTR	Island	Promoter_Associated	NA	TRUE	TTBK1	-266.391086876015
cg18702108	I	6	R	5'UTR;5'UTR	Island	Unclassified	NA	TRUE	DLK2	-925.19228410049
cg24109273	I	6	R	TSS200;TSS200;TSS200	Island	Promoter_Associated	NA	TRUE	YIPF3	943.315039755439
cg14146740	I	6	R		Island		NA	TRUE	NA	64.8706953333513
cg09980056	II	6	F	3'UTR			NA	NA	TRAM2	-121.736484153431
cg04340502	II	6	R	TSS1500			TRUE	TRUE	GSTA3	63.3251311312773
cg12173702	II	6	R				NA	NA	NA	-151.647196585429
cg12178807	II	6	R		Island	Promoter_Associated	NA	NA	NA	-51.5102947112481
cg15654458	II	6	R	TSS1500			NA	TRUE	C6orf163	8.65240549945258
cg14973857	II	6	F	Body			NA	NA	LOC101928911	-54.3371720359778
cg23146169	II	6	R	Body;Body			NA	NA	LOC101929057	-134.743483162858
cg03120185	II	6	F	TSS1500	N_Shore		NA	TRUE	PRDM13	-17.9442219928982
cg16775629	II	6	R	Body;Body			NA	NA	FOXO3	389.105478135983
cg04006380	II	6	F	3'UTR			NA	NA	FIG4	34.1304862479784
cg14634336	II	6	R	TSS1500	Island	Promoter_Associated	TRUE	TRUE	REV3L	-172.412105280014
cg15965476	II	6	R	Body;Body;5'UTR;5'UTR;5'UTR;5'UTR			NA	NA	PKIB	362.58652368917
cg22163037	II	6	R			Unclassified_Cell_type_specific	NA	NA	NA	-113.367844829008
cg17298279	I	6	F	Body	S_Shore	Promoter_Associated	NA	TRUE	TMEM181	229.286457592617
cg18470886	II	6	R		N_Shelf		NA	NA	NA	-548.858152827413
cg08663733	II	6	R	Body;Body;Body		Unclassified	NA	NA	PARK2	713.339762458919
cg25040940	II	6	F	Body;Body;Body;Body			NA	NA	ERMARD	-114.684060367146
cg07084957	II	7	F				NA	NA	NA	-112.027950359776
cg04145624	I	7	F		S_Shore	Unclassified_Cell_type_specific	NA	NA	NA	193.844328689844
cg25352924	II	7	F	Body;Body;Body			NA	TRUE	MAD1L1	-68.5024118378501
cg05793240	II	7	R	Body	S_Shore		NA	TRUE	GNA12	23.4619301427496
cg05851442	I	7	R	5'UTR;5'UTR;5'UTR	Island		NA	TRUE	HOXA3	188.112112395871
cg00921266	I	7	R	5'UTR;5'UTR;TSS200	N_Shore		NA	TRUE	HOXA3	286.502823231072
cg12187071	II	7	F			Unclassified	NA	TRUE	NA	-17.2076044691927
cg10316457	II	7	R	Body;Body;Body;Body			NA	NA	BBS9	150.143754969021
cg02161026	II	7	R	Body;Body			NA	NA	VPS41	-325.055868618074
cg17082225	II	7	F				NA	TRUE	NA	43.6183513884472
cg22133882	II	7	R	Body			NA	TRUE	WBSCR17	48.4093918199378
cg13337731	I	7	R	Body;Body;Body;Body			NA	TRUE	MLXIPL	-42.6706520930775
cg13720395	I	7	F	3'UTR	N_Shore		NA	TRUE	YWHAG	29.3867742379144
cg14102913	II	7	F	TSS1500;TSS1500;TSS1500;TSS1500;TSS1500	S_Shore		NA	NA	ATP5J2-PTCD1	-1013.82053461531
cg05832509	II	7	R	Body;Body	N_Shore		NA	TRUE	TRIM4	200.668790780763
cg06300308	II	7	F	TSS1500	N_Shelf	Promoter_Associated	NA	TRUE	TRIM56	322.956169883077
cg10346004	II	7	R	Body;Body			NA	NA	ATXN7L1	-298.993391395006
cg25311470	II	7	F	5'UTR;5'UTR			NA	TRUE	NRCAM	106.236099835223
cg01725608	II	7	R	Body;Body	Island		NA	TRUE	WNT16	121.197402084952
cg12033072	II	7	F	Body			NA	NA	KLRG2	-28.0529346223371
cg07739571	II	7	F	Body;Body			NA	NA	PARP12	-154.306879289679
cg23035239	II	7	R				NA	NA	NA	-21.9933186957432
cg18755230	II	7	R		N_Shore		NA	TRUE	NA	-875.355476355366
cg03548889	II	7	F	TSS1500;TSS1500;TSS200;TSS200;Body;Body;Body	S_Shore		NA	NA	WDR86	-166.573115340753
cg27524080	II	7	F	3'UTR	N_Shore		NA	TRUE	VIPR2	-42.7283708472012
cg15683292	II	8	R	TSS1500			NA	NA	BLK	29.6400513001587
cg07623233	II	8	R	ExonBnd;Body			NA	NA	BLK	-0.456571952017159
cg26809197	II	8	R	TSS1500;TSS1500;TSS1500	S_Shore	Promoter_Associated	NA	NA	NKX3-1	-174.923065448563
cg27126575	I	8	F		Island		NA	TRUE	NA	-19.6870618704613
cg18866560	II	8	R				NA	NA	NA	-25.5426990586
cg22471128	II	8	F	TSS1500	N_Shore		NA	NA	SNTG1	-53.0593340771668
cg09428251	II	8	F	1stExon;1stExon;5'UTR;5'UTR			NA	TRUE	CPA6	234.557308669163
cg22007804	II	8	R				NA	NA	NA	-111.698621519808
cg21619827	II	8	R	Body			NA	NA	ZFHX4-AS1	115.817529911649
cg09227954	II	8	F	Body;Body;Body;Body			NA	NA	CA3	159.42051058943
cg24425449	I	8	R	TSS200;5'UTR;5'UTR;5'UTR;5'UTR;5'UTR;5'UTR	Island	Unclassified_Cell_type_specific	NA	NA	TRIQK	18.7142950561305
cg08579721	II	8	F	TSS1500	S_Shore	Promoter_Associated	NA	TRUE	COX6C	-1.36080144638219
cg16688483	II	8	R	Body	Island		NA	TRUE	GRHL2	7.66982783855449
cg20190576	II	8	F				NA	NA	NA	-14.897268113737
cg04826488	II	8	R	Body	S_Shelf		NA	NA	PKHD1L1	-85.4932006108951
cg22853986	II	8	R	1stExon		Promoter_Associated	TRUE	TRUE	TRMT12	-47.9710676831329
cg15256315	II	8	R				NA	NA	NA	100.521056145595
cg00654448	II	8	F		N_Shore		NA	TRUE	NA	-389.451136193965
cg24911891	I	8	R		S_Shelf		NA	TRUE	NA	-135.443840351389
cg01749651	II	8	R	TSS200			NA	TRUE	NCRNA00051	386.27159974976
cg13461890	II	9	F	Body	S_Shore		NA	TRUE	RCL1	106.221640345542
cg05520074	II	9	F	5'UTR;5'UTR;5'UTR			NA	NA	IL33	-170.874775470262
cg12693101	II	9	R	Body			NA	NA	PHF2	3.34058492301455
cg21479047	II	9	F	Body;Body;Body			NA	NA	ZNF169	-33.7890628394363
cg03306024	II	9	F	Body	N_Shore		NA	TRUE	LHX2	219.152885154772
cg21820921	I	9	R	TSS1500;TSS200;TSS200;Body;5'UTR;5'UTR;5'UTR		Unclassified_Cell_type_specific	NA	NA	NEK6	-39.5095589944008
cg13824242	II	9	R	5'UTR;5'UTR;1stExon;1stExon	Island	Promoter_Associated	NA	TRUE	GTF3C5	-1823.53897418027
cg07056794	II	9	R		Island		NA	TRUE	NA	-0.364318826472093
cg07672814	II	9	F	Body;Body	Island	Promoter_Associated	NA	TRUE	PNPLA7	94.3884336712321
cg13687834	II	10	F			Unclassified_Cell_type_specific	NA	TRUE	NA	-186.273668412238
cg20902443	II	10	F	5'UTR;5'UTR;5'UTR			NA	NA	SEPHS1	3.41056898956869
cg14839147	II	10	F	5'UTR;1stExon;Body;Body;Body;Body;Body;Body;Body;Body			NA	NA	CACNB2	-21.5733994654667
cg08834350	II	10	F				NA	TRUE	NA	-121.199041838636
cg15904758	II	10	R	TSS200;TSS200	Island	Promoter_Associated	NA	TRUE	ZNF33A	597.349813566931
cg02415055	II	10	R				NA	TRUE	NA	214.478127890383
cg06188367	I	10	F		N_Shore	Promoter_Associated	NA	TRUE	NA	67.3122438750513
cg14673387	I	10	R		Island	Unclassified_Cell_type_specific	NA	TRUE	NA	850.42878188783
cg07773116	II	10	R	1stExon	Island	Unclassified_Cell_type_specific	TRUE	TRUE	GDF10	-0.0963794611048083
cg15353031	II	10	R	TSS200;TSS200	Island		NA	TRUE	C10orf53	480.118277552061
cg11057378	II	10	R	TSS200	N_Shore	Promoter_Associated	NA	TRUE	PPIF	450.431981411845
cg26667395	II	10	F	Body	N_Shore		NA	TRUE	PPP1R3C	38.8832257996537
cg13501779	II	10	F	Body;Body		Unclassified_Cell_type_specific	NA	NA	EXOC6	-2.19998973437771
cg05994982	II	10	F	TSS1500	N_Shore	Promoter_Associated	NA	TRUE	PI4K2A	-13.7540793889152
cg05617814	II	10	R	TSS1500	N_Shore		NA	NA	PLEKHA1	-4.60403871114931
cg15853749	II	10	R				NA	NA	NA	245.220368387551
cg14325851	I	10	F	TSS200	N_Shore	Unclassified_Cell_type_specific	NA	TRUE	PTPRE	-135.347850736244
cg07612615	II	10	R				NA	TRUE	NA	-209.882854763034
cg20534287	I	10	R	TSS1500;TSS1500;TSS1500	N_Shore		NA	TRUE	PAOX	-2.52088981875381
cg06270799	I	10	F	TSS1500;TSS1500;TSS1500	Island		NA	TRUE	PAOX	-103.271197925693
cg03855291	II	11	R	Body	Island	Unclassified_Cell_type_specific	NA	TRUE	DRD4	27.2621241879338
cg25144276	II	11	R	TSS200	Island	Unclassified	NA	TRUE	EFCAB4A	480.474832134491
cg01813254	II	11	R				NA	NA	NA	35.8603644004472
cg03245590	II	11	F				NA	TRUE	NA	-46.0030893047903
cg21957058	II	11	R	Body	S_Shelf		NA	TRUE	SLC6A5	115.531562978761
cg23944405	II	11	R	1stExon;5'UTR;5'UTR	N_Shelf		NA	TRUE	MPPED2	-18.9852134126453
cg01115070	II	11	R		S_Shelf		NA	TRUE	NA	-22.7864269257594
cg01864750	II	11	R				NA	NA	NA	-362.778998954552
cg16944941	I	11	F	Body;Body			NA	TRUE	SHANK2	-139.920856351398
cg03803585	II	11	R	Body;Body;Body			NA	NA	SHANK2	-13.4283552422503
cg03395558	II	11	R	Body;TSS1500	Island		NA	TRUE	SHANK2	-623.364578620149
cg03678939	II	11	R	1stExon			NA	NA	KRTAP5-9	119.199034579074
cg10016024	II	11	F		N_Shelf	Unclassified_Cell_type_specific	NA	TRUE	NA	91.5503972924587
cg10439142	II	11	R	Body;Body	N_Shore		NA	NA	PRCP	105.681364970338
cg10409376	II	11	R			Unclassified	NA	NA	NA	-108.667584532879
cg26312542	I	11	F	5'UTR;1stExon			NA	TRUE	TEX12	177.447437970631
cg11581865	II	11	R		N_Shelf		NA	TRUE	NA	160.006012959581
cg06710876	II	11	R	Body;Body;Body;Body		Unclassified_Cell_type_specific	NA	NA	NTM	-9.37665431203387
cg02395454	II	11	F		Island		NA	TRUE	NA	57.1567960634985
cg08749141	II	12	R	Body		Unclassified_Cell_type_specific	NA	NA	CACNA2D4	101.204230350389
cg19800406	II	12	F	Body;Body;Body;Body;Body;Body;Body;Body;Body;Body;Body;Body;Body;Body;Body;Body;Body;Body;Body;Body;Body;Body;Body			NA	NA	CACNA1C	210.147434820483
cg09601159	I	12	F				NA	TRUE	NA	-25.2223160698021
cg19321018	II	12	F	TSS1500	S_Shore	Promoter_Associated	NA	TRUE	EPS8	-33.7647460339617
cg13672444	II	12	F	Body			NA	TRUE	STRAP	-109.652363858764
cg16961545	II	12	F	TSS200;5'UTR			NA	TRUE	LMO3	354.108505284522
cg21134382	II	12	R	Body	S_Shelf		NA	NA	PDE3A	-126.058367116008
cg25247888	II	12	R				NA	TRUE	NA	88.7059303767544
cg25343246	II	12	R				NA	TRUE	NA	150.696415078407
cg22969014	II	12	F	Body			NA	TRUE	PDZRN4	46.3234625850583
cg18071532	I	12	F	TSS200;TSS200;TSS200;TSS200	Island	Promoter_Associated	NA	TRUE	TMEM106C	29.3040264981844
cg03686952	II	12	R	Body	N_Shore	Unclassified	NA	TRUE	C12orf41	103.432478942367
cg16619240	II	12	F	5'UTR;1stExon;1stExon;5'UTR		Promoter_Associated	TRUE	TRUE	LIMA1	-405.644229400022
cg20359445	II	12	F	Body		Promoter_Associated	NA	TRUE	IKZF4	168.34318509724
cg06018748	II	12	R	TSS1500	S_Shore		NA	TRUE	LRIG3	197.549223984184
cg25772230	II	12	R	1stExon	Island		NA	NA	BTG1	-155.216045622542
cg24178204	II	12	F				NA	NA	NA	569.990533147089
cg05833095	II	12	F	Body		Promoter_Associated	NA	NA	PPTC7	-141.794454441564
cg08975323	II	12	R	5'UTR;5'UTR	Island	Promoter_Associated	NA	TRUE	HVCN1	505.412734658903
cg08321600	II	12	F	TSS1500		Unclassified	NA	TRUE	CCDC63	-119.649786885519
cg09166450	II	12	R	Body;Body			NA	NA	FBXW8	-61.4415835457822
cg01369981	II	12	R	TSS1500;TSS1500;1stExon;1stExon;1stExon;1stExon;1stExon;1stExon;5'UTR;5'UTR;5'UTR;5'UTR;5'UTR;5'UTR	S_Shore		TRUE	NA	CAMKK2	-1035.22861434722
cg27179101	I	12	F	5'UTR;5'UTR			NA	TRUE	NCOR2	-267.018877320985
cg11894649	II	12	R				NA	NA	NA	66.6987035625276
cg07462512	II	12	F	Body			NA	TRUE	RIMBP2	1132.98061973663
cg04541021	II	13	F	Body;Body;Body;Body			NA	NA	DCLK1	-66.245702251543
cg03601307	II	13	R				NA	NA	NA	-346.225167898917
cg25627364	II	13	F	Body			NA	NA	HS6ST3	18.2954473569774
cg11854025	II	13	R	Body			NA	NA	FGF14	-19.2838037144824
cg20102045	II	13	R	Body			NA	TRUE	MYO16	260.781226846142
cg05514401	II	13	F	1stExon	Island	Unclassified_Cell_type_specific	NA	TRUE	IRS2	76.7532369784854
cg01631333	II	13	R				NA	TRUE	NA	78.8064893217191
cg18099734	II	13	R				NA	NA	NA	7.36377916141833
cg00557959	I	13	F				NA	TRUE	NA	-20.1149453204583
cg05163330	II	13	F	Body;TSS1500		Unclassified_Cell_type_specific	NA	TRUE	ADPRHL1	40.8397282425786
cg02988727	II	14	R	5'UTR;5'UTR;TSS1500;TSS1500	S_Shore	Promoter_Associated_Cell_type_specific	NA	TRUE	ZNF219	-71.4264102619863
cg16252705	II	14	R			Promoter_Associated	NA	TRUE	NA	-180.575942562122
cg23296006	II	14	F		N_Shelf	Unclassified_Cell_type_specific	NA	TRUE	NA	368.714483284401
cg00243480	II	14	F	Body;Body;Body;Body	Island		NA	TRUE	NPAS3	-41.2221245240374
cg23295647	I	14	R	Body;Body;Body;Body	Island		NA	TRUE	NPAS3	-5.3806095081832
cg15089111	II	14	F	Body;Body;Body;Body	Island		NA	TRUE	NPAS3	-66.2259936845936
cg11368508	II	14	F				NA	NA	NA	45.2160965827099
cg02045388	II	14	R	Body;Body		Promoter_Associated	NA	NA	RDH11	2507.66218609011
cg23118730	II	14	F	TSS200	N_Shore		NA	TRUE	VSX2	127.054658027769
cg18398505	II	14	R	TSS1500;Body			NA	NA	DIO2	360.693414573767
cg13607316	II	14	F	TSS1500;TSS1500;TSS1500	N_Shore	Promoter_Associated	NA	TRUE	TDP1	-237.448376761719
cg14974772	II	14	R	TSS1500	S_Shore		TRUE	TRUE	FBLN5	28.7514583305413
cg00793719	I	14	R				NA	TRUE	NA	-127.255482537456
cg26258120	I	14	R				NA	TRUE	NA	-3.51737096481597
cg00841988	I	14	R		Island		NA	TRUE	NA	-114.90502241907
cg20611129	II	14	R	Body;Body;Body;Body;Body			NA	NA	PPP2R5C	185.330710641703
cg00808648	II	14	R	TSS1500;TSS1500	N_Shore		NA	TRUE	PACS2	-80.8688096287378
cg23256343	I	15	R				NA	TRUE	NA	27.0921050095152
cg16421089	II	15	R	TSS1500;TSS1500;Body;Body;Body	S_Shore		NA	NA	EIF3J-AS1	107.420479689121
cg21752660	II	15	F		S_Shelf		NA	TRUE	NA	-130.269512484615
cg14556189	II	15	F	1stExon	Island		TRUE	TRUE	SMAD3	1386.82814493325
cg10372921	I	15	R	TSS200	Island		NA	TRUE	LOXL1	379.779519856572
cg04914105	II	15	R	TSS1500	S_Shore	Promoter_Associated	TRUE	TRUE	PTPN9	256.682576816737
cg08893455	II	15	R				NA	NA	NA	-70.404914849261
cg19495614	II	15	R	TSS1500			NA	TRUE	ODF3L1	-6.84800125427378
cg05821089	II	15	F	Body;Body			NA	NA	LINC00933	52.2269964741052
cg01826979	II	15	F	Body;Body;Body			NA	NA	NTRK3	139.565057273731
cg11893186	I	15	R	TSS1500;1stExon;5'UTR	Island	Unclassified	NA	NA	SV2B	-3086.26063791684
cg09901902	II	16	F	3'UTR;3'UTR		Unclassified_Cell_type_specific	NA	TRUE	RAB11FIP3	-465.136304113586
cg24011076	II	16	F	Body	N_Shore		NA	NA	PRSS27	-382.938847223314
cg03290826	II	16	R	Body	Island	Unclassified_Cell_type_specific	NA	NA	PRSS22	19.5520172850445
cg08821811	II	16	F			Unclassified	NA	TRUE	NA	-409.219146139283
cg01891736	I	16	R	5'UTR;5'UTR;Body;5'UTR		Unclassified_Cell_type_specific	NA	TRUE	LITAF	33.6043826787509
cg17517419	II	16	R	3'UTR;3'UTR;Body			NA	NA	DCTN5	-632.385944404934
cg00531865	II	16	R		N_Shelf		NA	TRUE	NA	480.680880761216
cg24519001	II	16	R	TSS1500;TSS1500	S_Shore	Unclassified_Cell_type_specific	NA	NA	CTF1	205.643243948924
cg01611817	II	16	F		S_Shore		NA	TRUE	NA	1.13146030759799
cg07207367	II	16	F	3'UTR;3'UTR;3'UTR;3'UTR;3'UTR;TSS1500			NA	TRUE	SLC12A4	-712.398770616134
cg26433445	II	16	F			Unclassified_Cell_type_specific	NA	TRUE	NA	-160.158856408828
cg10464418	I	16	R				NA	TRUE	NA	44.0191570783375
cg09867358	II	16	F	Body	N_Shelf		NA	TRUE	ANKRD11	57.5837343572152
cg08845973	II	16	R	Body;Body	N_Shore		NA	TRUE	SPG7	8.22976046437519
cg27113347	II	16	F	Body;Body;Body;Body;Body;Body	N_Shore		NA	TRUE	CDK10	3.81421734905716
cg04544017	II	16	R	3'UTR	N_Shelf	Unclassified_Cell_type_specific	NA	TRUE	SPATA2L	87.3891961322061
cg12517457	II	17	R	Body;Body			NA	NA	NXN	-85.7473636928468
cg00232388	II	17	R	Body;Body;Body	S_Shelf		NA	TRUE	ABR	75.1254665440088
cg24173182	I	17	R	Body;Body	Island		NA	TRUE	HIC1	-185.060571405701
cg09578319	I	17	F	5'UTR;5'UTR;5'UTR;TSS1500;5'UTR	N_Shore		NA	TRUE	INCA1	-41.9340912744992
cg11566939	II	17	F	5'UTR;TSS1500;1stExon;TSS1500;TSS1500;TSS200;TSS1500	Island	Promoter_Associated	TRUE	TRUE	DULLARD	234.040379895084
cg19513876	II	17	F		N_Shelf		NA	TRUE	NA	548.819886665143
cg13721589	I	17	F	Body;Body	Island	Unclassified	NA	TRUE	SREBF1	114.59538846534
cg08797772	II	17	F				NA	NA	NA	60.7680201704981
cg27359369	II	17	F	Body			NA	NA	PLXDC1	-40.8926778041272
cg09393675	II	17	R	TSS200	Island		NA	TRUE	NEUROD2	833.143311282788
cg20163288	II	17	R	1stExon;5'UTR;TSS1500	Island	Unclassified_Cell_type_specific	TRUE	TRUE	GJC1	262.760063461965
cg24394631	II	17	R	Body;Body;Body;Body	S_Shore		NA	TRUE	CRHR1	-649.013869375285
cg00480298	II	17	R	Body;Body;Body;Body;Body;Body			NA	TRUE	MAPT	303.877650766296
cg15908709	II	17	R	Body;Body;Body;Body;5'UTR;Body	S_Shore	Unclassified_Cell_type_specific	NA	TRUE	LOC404266	50.8780590198118
cg15444626	II	17	R	5'UTR	N_Shore	Unclassified_Cell_type_specific	NA	TRUE	SAMD14	-38.6474968395898
cg09053366	II	17	F	Body;Body;Body	Island	Unclassified	NA	TRUE	LPO	23.8203437946022
cg15950334	II	17	R	Body;Body			NA	NA	SLC39A11	-1.47812014690572
cg24136318	I	17	F	Body;5'UTR;Body;Body;Body;Body			NA	TRUE	SEPT9	112.75105602104
cg22907789	II	17	R			Unclassified_Cell_type_specific	NA	TRUE	NA	-1389.45303348342
cg12472449	I	17	R	Body;Body;Body;Body	N_Shelf		NA	TRUE	BAIAP2	5.10100379397474
cg05045391	II	18	R	Body		Unclassified_Cell_type_specific	NA	NA	L3MBTL4	91.5445270294349
cg26222647	II	18	F				NA	NA	NA	344.209814648037
cg19304407	II	18	R	TSS1500;TSS1500;TSS1500	N_Shore	Promoter_Associated	NA	TRUE	RBBP8	-1338.9964231392
cg06208130	II	18	R	3'UTR			NA	TRUE	DYM	-190.903490256123
cg17375724	II	18	F	TSS200;Body;Body;Body;5'UTR;5'UTR;5'UTR;Body;Body	N_Shore	Unclassified_Cell_type_specific	NA	NA	NEDD4L	-25.1122581649605
cg01589580	II	18	R	Body;Body	S_Shore		TRUE	TRUE	CTDP1	197.721104057178
cg04685645	II	19	F		N_Shelf		NA	TRUE	NA	-391.385136842768
cg18303122	II	19	R	Body	S_Shore		NA	NA	SCAMP4	5.35301023104707
cg00376288	II	19	F	Body;Body;Body	N_Shelf		NA	NA	PIP5K1C	-31.5068512966757
cg09896650	II	19	R	Body;5'UTR	N_Shelf	Unclassified_Cell_type_specific	NA	NA	MIR1268A	239.046691529501
cg21690947	II	19	R	5'UTR;5'UTR;Body;Body	Island	Unclassified_Cell_type_specific	NA	NA	NMRK2	71.1345744817636
cg17714703	I	19	R	Body;Body	S_Shore	Promoter_Associated	NA	TRUE	UHRF1	456.284164561463
cg22542229	I	19	F	Body;Body	Island		NA	TRUE	UHRF1	18.4621776285838
cg20478934	II	19	F	Body	Island	Unclassified_Cell_type_specific	NA	TRUE	COL5A3	1.58998664621031
cg24911803	II	19	F	TSS200	S_Shore	Promoter_Associated_Cell_type_specific	TRUE	TRUE	EIF3G	74.6081190214421
cg03567652	II	19	R	3'UTR		Gene_Associated_Cell_type_specific	NA	TRUE	LDLR	231.770506692345
cg18640608	II	19	F	TSS200;TSS200	N_Shore	Promoter_Associated	NA	TRUE	GCDH	-412.15238330966
cg27544671	II	19	R	TSS1500	Island	Promoter_Associated	NA	TRUE	RFX1	-1194.13780144755
cg21082271	I	19	R	3'UTR;3'UTR;3'UTR	Island	Unclassified	NA	TRUE	PDE4C	-163.865699423999
cg19685698	II	19	F	Body	Island		NA	TRUE	KLHL26	-20.5536943332198
cg19043791	II	19	F	5'UTR			NA	NA	SLC25A42	212.813413866811
cg21632975	II	19	R	Body	Island		NA	TRUE	NOVA2	174.249063425921
cg23239104	I	19	R	5'UTR;TSS1500;5'UTR;TSS1500;TSS200;TSS1500;TSS1500;TSS1500;TSS1500;TSS1500;TSS1500;TSS1500	Island	Promoter_Associated	NA	NA	ATF5	28.7092568551959
cg15235999	II	19	R	5'UTR	Island		NA	TRUE	ZNF578	-131.439429249938
cg12641543	II	19	R		N_Shelf	Unclassified	NA	NA	NA	382.514065600468
cg09997203	II	19	F				NA	NA	NA	53.2564405361425
cg26874164	I	19	R	1stExon;5'UTR	Island	Promoter_Associated	NA	TRUE	ZNF324B	635.985996102514
cg19370515	II	20	R	5'UTR;1stExon	Island	Promoter_Associated	TRUE	TRUE	RBBP9	342.123984639103
cg13406869	II	20	F			Unclassified	NA	NA	NA	-4.41253970552551
cg00782275	II	20	R		N_Shore		NA	TRUE	NA	-191.871889438234
cg12682721	II	20	F	TSS1500;TSS1500;TSS1500			NA	NA	UQCC1	67.3960017818729
cg26721741	II	20	R	Body			NA	NA	ACTR5	-327.972131383624
cg08712303	II	20	R				NA	NA	NA	-60.8496307234813
cg05037622	II	20	R	TSS1500;TSS1500			NA	TRUE	JPH2	567.697194504024
cg00829269	II	20	R		S_Shore	Promoter_Associated	NA	TRUE	NA	-31.5493709508306
cg18292999	II	20	F	5'UTR;TSS1500;TSS1500;TSS1500;TSS1500	N_Shore		NA	NA	ZNFX1	-16.3100220849839
cg23601030	I	20	F		Island	Unclassified_Cell_type_specific	NA	TRUE	NA	-99.9368496249654
cg07781736	II	20	R	Body	N_Shore		NA	TRUE	BMP7	-100.709825592425
cg01301789	II	20	F	Body;Body;Body;Body;Body;Body		Unclassified	NA	NA	PHACTR3	-3.50402025543348
cg18611245	II	20	R	TSS1500;TSS1500;TSS1500;Body;Body	N_Shore	Promoter_Associated	TRUE	TRUE	ZGPAT	902.465057295202
cg11605821	II	21	R	Body			NA	NA	LOC400867	-99.131398745013
cg06982454	II	22	F	Body;Body			NA	NA	CLTCL1	-20.3235591468744
cg09618953	II	22	R	TSS200;TSS200	N_Shore		NA	TRUE	BCR	-113.790250429497
cg01982002	I	22	F	5'UTR;TSS1500;1stExon;1stExon;5'UTR;Body;Body;TSS200	Island	Promoter_Associated	NA	NA	SLC2A11	-192.69526891782
cg19724214	II	22	R				NA	NA	NA	-41.1499774025707
cg23060323	II	22	R				NA	NA	NA	-246.053204347782
cg20185437	II	22	F		N_Shore	Promoter_Associated	NA	NA	NA	-100.154208706172
cg06406234	II	22	R	Body;Body;Body;Body;5'UTR;5'UTR;Body			NA	NA	PRR5	0.108169033931174
cg10783421	II	22	F	Body			NA	NA	LOC284930	-170.816381784961
